# Supplementary material for: Estradiol-driven metabolism in transwomen associates with reduced circulating extracellular vesicle microRNA-224/452
Source: Eur J Endocrinol. 2021 Aug 3;185(4):539–52. doi: 10.1530/EJE-21-0267 (PMC8436186; doi:10.1530/EJE-21-0267)
Supplement: Supplementary Table 3 [file supplementary_table_3.xlsx]

## Sheet: S. Data 1 - Plasma miR seq. 
miRNA identity	logFC	logCPM	LR	PValue	FDR	T0:1	T0:2	T0:7	T0:8	T12:3	T12:4	T12:5	T12:6	T0 AVG	T12 AVG
hsa-miR-224-5p	-0.997593	8.60121	20.1063	7.32555e-06	0.0049594	156	95	70	69	47	48	40	43	97	45
hsa-miR-3138	1.02689	5.26544	11.4592	0.000711413	0.240813	4	5	3	4	9	6	7	12	4	8
hsa-miR-215-5p	1.15134	6.31486	9.78666	0.00175783	0.335086	7	9	9	3	5	9	74	11	7	25
hsa-miR-483-5p	0.984839	5.81631	9.56815	0.00197983	0.335086	4	9	8	6	12	12	15	12	6	13
hsa-miR-122-5p	-0.49246	15.575	8.8921	0.00286408	0.387796	7477	9295	20534	5206	4401	3965	20195	4809	10628	8343
hsa-let-7b-5p	0.635625	14.8066	8.26711	0.00403697	0.455505	4088	7209	3340	2592	7480	5595	5046	6352	4308	6118
hsa-miR-6787-3p	1.61866	2.91055	7.8871	0.00497887	0.481528	0	0	0	1	1	1	0	3	0	1
hsa-miR-184	2.23199	3.29752	7.61068	0.00580235	0.491024	0	0	0	0	0	11	0	1	0	3
hsa-miR-539-5p	-2.04949	2.17906	7.16359	0.00743983	0.55964	0	1	0	0	0	0	0	0	0	0
hsa-miR-3679-5p	1.03559	3.75108	6.59186	0.0102446	0.631269	1	1	1	1	4	2	2	2	1	2
hsa-miR-23a-3p	-0.60822	9.30152	6.47896	0.0109159	0.631269	233	133	114	102	62	89	115	93	145	90
hsa-miR-370-5p	-1.93885	1.88203	6.34878	0.0117462	0.631269	0	1	0	0	0	0	0	0	0	0
hsa-miR-133b	-1.40452	2.86873	6.29296	0.0121219	0.631269	3	1	1	0	0	0	1	0	1	0
hsa-miR-452-5p	-0.909329	4.28303	6.08552	0.0136294	0.65908	7	3	4	2	1	2	3	1	4	2
hsa-miR-615-3p	1.19833	3.09315	5.83005	0.0157547	0.711062	0	1	0	0	0	1	1	4	0	1
hsa-miR-23b-3p	-0.637538	5.93748	5.65685	0.0173873	0.725023	17	12	14	9	6	9	11	7	13	8
hsa-let-7d-3p	0.662824	11.9483	5.57623	0.0182059	0.725023	395	738	411	607	1003	714	523	1141	538	845
hsa-miR-432-5p	0.503609	10.2961	5.39098	0.0202411	0.738742	172	363	92	191	189	322	223	295	205	257
hsa-miR-139-3p	0.631034	9.25966	5.16244	0.0230804	0.738742	80	86	55	101	177	92	73	172	81	129
hsa-miR-3913-5p	-1.19674	3.01513	5.11085	0.0237766	0.738742	2	2	1	0	0	0	1	0	1	0
hsa-miR-6747-3p	0.750376	5.11353	5.09457	0.0240008	0.738742	2	5	3	6	6	7	4	10	4	7
hsa-miR-144-5p	-0.659476	5.98317	5.03016	0.0249097	0.738742	11	21	19	5	2	9	20	7	14	10
hsa-miR-331-5p	-0.98384	3.3405	5.01714	0.0250976	0.738742	1	3	2	1	0	1	1	1	2	1
hsa-miR-4433b-3p	0.609548	10.6548	4.80989	0.0282969	0.778519	306	185	302	142	377	222	267	513	234	345
hsa-miR-584-5p	0.406499	11.2234	4.51579	0.0335833	0.778519	447	486	302	309	443	479	479	550	386	488
hsa-miR-766-3p	-0.643833	4.93523	4.50251	0.0338452	0.778519	8	5	5	6	4	3	4	4	6	3
hsa-miR-874-3p	-0.535413	5.93516	4.3514	0.0369785	0.778519	12	17	10	12	6	8	9	10	13	8
hsa-miR-3198	1.48749	2.74969	4.26689	0.0388619	0.778519	0	0	0	1	1	2	1	0	0	1
hsa-miR-7704	1.837	1.53005	4.22667	0.0397934	0.778519	0	0	0	0	0	0	0	0	0	0
hsa-miR-4690-3p	-1.8063	1.69604	4.22266	0.0398876	0.778519	0	0	0	0	0	0	0	0	0	0
hsa-miR-30b-5p	-0.605178	6.50817	4.1952	0.0405385	0.778519	33	23	18	9	6	15	19	11	21	13
hsa-miR-490-3p	-1.20497	2.51217	4.12426	0.0422724	0.778519	2	1	0	0	0	0	0	0	1	0
hsa-miR-3940-3p	-2.05305	1.50689	4.04238	0.0443713	0.778519	0	0	0	0	0	0	0	0	0	0
hsa-miR-625-3p	0.484551	10.0272	4.01995	0.0449651	0.778519	196	181	156	104	269	209	165	212	159	214
hsa-miR-6786-3p	2.45629	1.36727	4.01645	0.0450583	0.778519	0	0	0	0	0	1	0	0	0	0
hsa-miR-135a-3p	-1.5513	2.04366	3.96996	0.0463188	0.778519	0	0	0	0	0	0	0	1	0	0
hsa-miR-652-3p	-0.455611	8.69583	3.96105	0.0465647	0.778519	127	84	71	75	44	53	89	68	89	64
hsa-miR-9-5p	1.20647	5.07187	3.86441	0.0493206	0.778519	2	2	2	1	1	34	3	2	1	10
hsa-miR-29c-3p	-0.80147	3.69783	3.86191	0.049394	0.778519	2	4	3	0	0	1	3	1	2	1
hsa-miR-6741-3p	0.776055	4.90692	3.84023	0.0500367	0.778519	2	5	2	3	8	6	2	9	3	6
hsa-miR-190b	-1.12221	3.33928	3.83556	0.0501763	0.778519	1	3	1	1	0	0	3	0	2	1
hsa-miR-3174	-1.51902	1.82496	3.72663	0.0535514	0.778519	0	1	0	0	0	0	0	0	0	0
hsa-miR-186-5p	-0.407911	10.8288	3.71239	0.0540101	0.778519	503	452	405	226	185	229	519	272	396	301
hsa-miR-6842-5p	0.933813	2.89307	3.70461	0.0542625	0.778519	1	0	0	0	1	0	1	2	0	1
hsa-miR-204-5p	-0.747592	4.61039	3.68642	0.0548573	0.778519	3	9	5	3	3	5	2	1	5	3
hsa-miR-1343-3p	0.747439	4.21665	3.64983	0.0560749	0.778519	3	4	0	2	3	2	4	5	2	3
hsa-miR-10a-5p	0.402835	12.5528	3.58532	0.0582923	0.778519	1005	1350	955	614	1308	1168	1111	1282	981	1217
hsa-miR-125b-2-3p	-0.781193	3.65577	3.5834	0.0583596	0.778519	2	2	3	1	1	0	2	1	2	1
hsa-miR-423-5p	0.391449	15.5719	3.56881	0.0588747	0.778519	7071	9806	5875	7972	10877	8722	8869	10325	7681	9698
hsa-miR-708-3p	1.48971	1.55801	3.54401	0.0597609	0.778519	0	0	0	0	0	0	0	0	0	0
hsa-miR-424-5p	1.02855	2.53281	3.54087	0.0598741	0.778519	0	0	0	0	0	0	2	0	0	1
hsa-miR-543	0.42295	10.9678	3.5037	0.0612318	0.778519	203	614	193	320	295	527	303	477	332	400
hsa-miR-1304-3p	0.468927	6.27097	3.42528	0.0642054	0.778519	16	13	10	8	13	16	13	19	12	15
hsa-miR-1270	-1.45806	2.04779	3.39108	0.0655499	0.778519	0	0	0	0	0	0	0	1	0	0
hsa-miR-195-3p	0.727866	3.68684	3.382	0.0659119	0.778519	1	2	1	1	2	2	3	2	1	2
hsa-miR-6515-3p	1.62951	1.45062	3.32181	0.0683667	0.778519	0	0	0	0	0	0	0	0	0	0
hsa-miR-133a-3p	-0.488907	6.52176	3.30528	0.0690577	0.778519	32	12	24	12	10	11	21	11	20	13
hsa-miR-433-3p	0.402576	8.8821	3.29127	0.0696489	0.778519	65	128	38	77	63	138	77	102	77	95
hsa-miR-2278	-1.70307	1.38402	3.26827	0.0706319	0.778519	0	0	0	0	0	0	0	0	0	0
hsa-let-7d-5p	-0.332014	11.9082	3.25255	0.0713125	0.778519	784	968	717	716	444	584	751	711	796	623
hsa-miR-548k	-0.613564	4.19235	3.23872	0.071917	0.778519	5	3	4	1	1	2	3	2	3	2
hsa-miR-574-5p	0.463693	8.65136	3.22348	0.0725893	0.778519	68	71	51	48	115	53	69	91	59	82
hsa-miR-223-3p	-0.444791	9.85528	3.17119	0.0749479	0.778519	327	234	170	109	84	160	187	144	210	144
hsa-miR-641	0.591817	4.61608	3.1163	0.0775127	0.778519	2	4	4	2	3	6	5	5	3	5
hsa-miR-4659b-3p	0.724896	4.3265	3.11233	0.0777019	0.778519	2	5	1	1	2	3	8	2	2	4
hsa-miR-363-5p	-0.79689	3.31946	3.08086	0.0792187	0.778519	2	2	1	1	1	1	1	0	2	1
hsa-miR-324-5p	-0.943453	3.4319	3.00632	0.0829402	0.778519	2	2	1	1	0	1	3	0	2	1
hsa-let-7g-5p	-0.302629	13.6646	2.99634	0.083453	0.778519	2703	3387	2967	1791	1328	1809	3811	2053	2712	2250
hsa-miR-1307-3p	0.354411	12.1096	2.97747	0.0844312	0.778519	684	826	648	682	826	848	830	1028	710	883
hsa-miR-145-5p	-0.825995	3.28595	2.90618	0.0882404	0.778519	3	3	0	0	1	0	0	1	2	1
hsa-miR-6815-5p	1.0224	2.52623	2.88656	0.0893212	0.778519	0	0	0	0	1	0	1	1	0	1
hsa-miR-345-5p	-0.397878	6.93886	2.83252	0.0923731	0.778519	34	29	23	17	17	16	28	15	26	19
hsa-miR-93-3p	-0.687013	4.41762	2.7857	0.0951094	0.778519	8	5	3	2	0	3	4	3	4	2
hsa-miR-106b-3p	-0.344612	10.12	2.74577	0.0975119	0.778519	260	282	215	179	140	164	265	158	234	182
hsa-miR-485-5p	0.455336	8.07788	2.71291	0.099539	0.778519	25	65	22	57	41	69	37	62	42	52
hsa-miR-5001-3p	1.18124	1.67395	2.70996	0.0997234	0.778519	0	0	0	0	0	0	0	0	0	0
hsa-miR-1229-3p	0.8148	3.04032	2.70452	0.100065	0.778519	0	1	0	1	2	1	1	1	0	1
hsa-miR-92a-3p	0.327144	15.6721	2.70265	0.100182	0.778519	7360	13032	7408	7005	10491	9807	9149	11831	8701	10320
hsa-miR-6805-5p	1.04604	2.02986	2.69936	0.100389	0.778519	0	0	0	0	0	0	0	1	0	0
hsa-miR-335-3p	0.350671	9.40679	2.69022	0.100966	0.778519	125	148	88	84	137	129	114	160	111	135
hsa-miR-10b-5p	0.353421	11.5943	2.6859	0.10124	0.778519	515	765	635	245	548	625	711	599	540	621
hsa-miR-103a-3p	-0.342934	10.7896	2.65232	0.103399	0.778519	454	443	387	228	163	286	459	284	378	298
hsa-miR-454-3p	-0.766822	3.61476	2.6343	0.104578	0.778519	2	4	2	1	0	0	3	1	2	1
hsa-miR-3176	1.68285	1.46994	2.61991	0.105531	0.778519	0	0	0	0	0	0	1	0	0	0
hsa-miR-1296-5p	-0.728891	3.60228	2.599	0.106931	0.778519	3	1	2	2	0	1	2	1	2	1
hsa-miR-582-3p	0.930148	2.71307	2.58762	0.107702	0.778519	1	0	0	0	0	1	1	1	0	1
hsa-miR-1914-5p	1.26554	2.0716	2.57043	0.108878	0.778519	0	0	0	0	0	0	0	1	0	0
hsa-miR-6802-5p	1.2041	1.92252	2.54701	0.110503	0.778519	0	0	0	0	0	0	0	1	0	0
hsa-miR-941	0.35314	8.268	2.54464	0.110669	0.778519	54	59	43	43	61	53	67	65	49	61
hsa-miR-323b-3p	0.372391	8.8203	2.51392	0.112845	0.778519	49	136	30	89	61	112	59	115	76	87
hsa-miR-128-3p	0.293365	13.8743	2.50546	0.113452	0.778519	2478	3437	2152	2028	2794	2931	2677	3426	2524	2957
hsa-miR-502-3p	-0.454421	5.3867	2.49915	0.113908	0.778519	9	12	8	5	3	7	10	5	9	6
hsa-miR-3173-5p	0.745755	3.51867	2.48557	0.114895	0.778519	2	2	1	0	1	2	1	3	1	2
hsa-miR-3120-5p	0.640909	4.28568	2.48178	0.115172	0.778519	2	2	2	3	3	6	2	4	2	4
hsa-miR-3065-5p	-2.06018	1.57904	2.47347	0.115782	0.778519	0	0	0	0	0	0	0	0	0	0
hsa-miR-618	-1.29878	1.55815	2.46571	0.116355	0.778519	1	0	0	0	0	0	0	0	0	0
hsa-miR-143-5p	0.551713	4.13615	2.46377	0.116499	0.778519	2	3	3	1	2	4	5	2	2	3
hsa-miR-1185-2-3p	-1.0349	2.45696	2.44265	0.118076	0.778519	1	0	1	0	0	0	0	0	0	0
hsa-miR-6810-3p	-1.61381	1.55556	2.42911	0.1191	0.778519	0	0	0	0	0	0	0	0	0	0
hsa-miR-431-5p	0.466247	4.70227	2.41094	0.12049	0.778519	3	7	2	2	3	8	3	5	4	5
hsa-miR-597-3p	1.13885	1.66821	2.37637	0.123183	0.778519	0	0	0	0	0	0	0	0	0	0
hsa-miR-6862-5p	-1.34995	1.73201	2.37131	0.123583	0.778519	0	0	0	0	0	0	0	0	0	0
hsa-miR-3613-3p	1.72457	1.36219	2.36267	0.124269	0.778519	0	0	0	0	0	0	0	0	0	0
hsa-miR-130b-5p	0.467246	9.53427	2.34797	0.125446	0.778519	81	154	99	106	188	132	99	184	110	151
hsa-miR-221-3p	-0.274016	12.4277	2.32415	0.12738	0.778519	1432	1268	1064	809	699	818	1161	983	1143	915
hsa-miR-3617-5p	-0.794136	3.05412	2.32074	0.127659	0.778519	1	2	0	1	0	0	1	0	1	0
hsa-miR-320d	0.45165	5.35184	2.31414	0.128202	0.778519	5	6	6	5	7	7	9	8	6	8
hsa-miR-544b	1.1486	1.75155	2.30442	0.129006	0.778519	0	0	0	0	0	0	0	1	0	0
hsa-miR-338-3p	-0.951845	2.21323	2.29077	0.130145	0.778519	1	0	1	0	0	0	1	0	0	0
hsa-miR-139-5p	0.334937	9.41253	2.28372	0.130738	0.778519	129	123	94	90	156	95	128	162	109	135
hsa-miR-17-5p	-0.363351	9.39054	2.28209	0.130876	0.778519	167	169	175	70	53	92	193	118	145	114
hsa-miR-15b-5p	-0.411608	6.03181	2.26149	0.132626	0.778519	13	20	13	8	5	10	20	7	13	10
hsa-miR-92b-5p	0.517074	5.03423	2.25259	0.133391	0.778519	4	6	3	5	7	7	3	6	4	6
hsa-miR-659-5p	0.824799	2.61802	2.25017	0.133599	0.778519	0	0	1	0	0	0	2	0	0	1
hsa-miR-4742-3p	-0.687001	3.49141	2.23208	0.135172	0.778519	1	4	2	1	0	0	1	2	2	1
hsa-miR-574-3p	-0.370637	5.97431	2.20856	0.137247	0.778519	15	15	8	11	7	9	8	12	12	9
hsa-miR-485-3p	0.468972	7.86597	2.20686	0.137398	0.778519	15	65	17	39	30	78	12	73	34	48
hsa-miR-6882-5p	1.30042	1.57238	2.19754	0.138232	0.778519	0	0	0	0	0	0	0	0	0	0
hsa-miR-6866-5p	0.685967	3.01015	2.18999	0.13891	0.778519	1	1	0	0	0	2	1	1	0	1
hsa-miR-16-5p	-0.335106	10.0886	2.16567	0.141123	0.778519	237	344	272	98	96	151	372	142	238	190
hsa-miR-6516-5p	-0.894327	2.97312	2.14227	0.14329	0.778519	1	1	1	0	0	0	1	1	1	1
hsa-miR-26a-1-3p	0.800543	2.6173	2.08236	0.14901	0.778519	0	1	0	0	1	0	1	0	0	1
hsa-miR-92b-3p	0.4076	7.69892	2.08011	0.14923	0.778519	24	48	29	28	44	35	33	54	32	41
hsa-miR-1273h-3p	0.414479	7.13447	2.05007	0.152199	0.778519	17	28	18	22	27	38	22	25	21	28
hsa-miR-4738-3p	0.764678	2.75717	2.04319	0.152889	0.778519	0	2	0	0	0	1	0	1	0	1
hsa-miR-342-3p	-0.364793	6.27738	2.0416	0.153048	0.778519	22	17	13	11	8	13	12	13	16	12
hsa-miR-760	0.364525	7.31859	2.02365	0.154867	0.778519	25	22	13	37	29	26	22	42	24	30
hsa-miR-3074-5p	0.412974	4.91023	2.01586	0.155663	0.778519	6	5	4	3	5	6	6	6	4	5
hsa-miR-5006-3p	-1.20341	1.66269	2.01332	0.155923	0.778519	0	0	0	0	0	0	0	0	0	0
hsa-miR-6793-5p	1.20896	1.57243	2.00938	0.156329	0.778519	0	0	0	0	0	0	0	0	0	0
hsa-miR-26b-5p	-0.350598	11.4151	1.98993	0.158348	0.778519	799	879	652	182	265	368	845	343	628	455
hsa-miR-4645-3p	0.860632	2.56766	1.98644	0.158713	0.778519	0	0	1	0	0	1	1	0	0	1
hsa-miR-1287-5p	0.431817	4.85558	1.97151	0.160288	0.778519	6	4	3	3	4	5	8	5	4	5
hsa-miR-3934-5p	1.47389	1.3549	1.95525	0.162022	0.778519	0	0	0	0	0	0	0	0	0	0
hsa-miR-375	0.324135	8.48317	1.95084	0.162496	0.778519	42	59	81	50	48	54	89	97	58	72
hsa-miR-27b-5p	-0.595832	4.26989	1.93263	0.164471	0.778519	4	2	4	3	1	3	5	1	3	2
hsa-miR-182-5p	-0.30357	8.11756	1.92292	0.165536	0.778519	55	84	55	39	33	39	62	48	58	45
hsa-miR-4686	1.46003	1.26218	1.90537	0.167479	0.778519	0	0	0	0	0	1	0	0	0	0
hsa-miR-424-3p	0.31721	7.73794	1.90243	0.167807	0.778519	39	30	38	29	43	25	48	53	34	42
hsa-miR-3620-3p	-1.38418	1.69881	1.89502	0.168637	0.778519	0	0	0	0	0	0	0	0	0	0
hsa-miR-7848-3p	-0.913238	2.81013	1.87301	0.171131	0.778519	1	1	1	1	1	0	0	0	1	0
hsa-miR-1249	1.26545	1.93624	1.87215	0.171229	0.778519	0	1	0	0	0	0	0	0	0	0
hsa-miR-192-5p	-0.27087	10.9715	1.87079	0.171385	0.778519	375	412	729	157	197	209	864	210	418	370
hsa-miR-3161	0.880239	2.23813	1.86196	0.172399	0.778519	1	0	0	0	0	0	0	1	0	0
hsa-miR-152-3p	-0.30005	8.82635	1.85862	0.172784	0.778519	125	97	97	60	47	66	112	79	95	76
hsa-miR-450a-5p	-0.372584	5.56952	1.85827	0.172824	0.778519	17	7	9	5	7	5	12	5	10	7
hsa-miR-1288-3p	-1.33471	1.59536	1.82812	0.17635	0.778519	0	0	0	0	0	0	0	0	0	0
hsa-miR-5189-5p	0.49087	4.17153	1.82735	0.17644	0.778519	3	2	2	1	4	2	4	2	2	3
hsa-miR-4741	1.20561	1.83015	1.82341	0.176908	0.778519	0	0	0	0	0	0	0	1	0	0
hsa-miR-4511	0.693051	2.78343	1.823	0.176957	0.778519	1	0	0	0	1	0	1	2	0	1
hsa-miR-4669	-1.17279	2.23105	1.81816	0.177532	0.778519	0	0	1	1	0	0	0	1	0	0
hsa-miR-758-3p	-0.397584	5.06319	1.81393	0.178037	0.778519	6	10	5	5	2	7	5	4	6	5
hsa-miR-379-3p	-0.759321	2.54825	1.80282	0.179372	0.778519	1	2	0	0	0	1	0	0	1	0
hsa-miR-660-3p	-1.30568	1.62531	1.78906	0.18104	0.778519	0	0	0	0	0	0	0	0	0	0
hsa-miR-671-5p	-0.591589	3.38276	1.77947	0.182214	0.778519	3	2	1	1	0	0	1	2	2	1
hsa-miR-4755-3p	1.16365	1.85386	1.76889	0.18352	0.778519	0	0	0	0	1	0	0	0	0	0
hsa-miR-412-5p	-0.797553	2.57936	1.7667	0.183791	0.778519	0	2	0	0	0	1	0	0	1	0
hsa-miR-505-5p	0.406662	6.13556	1.75799	0.184876	0.778519	7	16	9	10	13	11	10	20	10	14
hsa-miR-323a-3p	0.292985	8.00835	1.75762	0.184921	0.778519	36	77	27	37	32	61	52	56	44	50
hsa-miR-628-5p	-0.600816	3.20888	1.74676	0.186285	0.778519	1	3	1	0	0	1	0	1	1	1
hsa-miR-29c-5p	-0.591566	3.21608	1.71154	0.190786	0.778519	1	1	2	1	0	0	1	2	1	1
hsa-miR-380-5p	-0.945222	1.79093	1.70714	0.191357	0.778519	0	1	0	0	0	0	0	0	0	0
hsa-miR-664b-5p	0.50888	3.96477	1.705	0.191635	0.778519	2	2	2	2	3	1	3	3	2	3
hsa-miR-6809-5p	1.35879	1.66407	1.69865	0.192465	0.778519	0	0	0	0	0	0	0	1	0	0
hsa-miR-190a-5p	1.14299	1.43835	1.69205	0.193331	0.778519	0	0	0	0	0	0	0	1	0	0
hsa-let-7e-3p	0.618734	3.25822	1.69033	0.193558	0.778519	2	1	0	1	1	1	1	2	1	1
hsa-miR-548n	1.13733	1.51171	1.68605	0.194123	0.778519	0	0	0	0	0	0	0	0	0	0
hsa-miR-627-3p	-1.23378	1.60032	1.67785	0.19521	0.778519	1	0	0	0	0	0	0	0	0	0
hsa-miR-1224-5p	-0.646351	2.84169	1.67209	0.195978	0.778519	1	1	1	1	0	1	0	1	1	0
hsa-miR-219a-1-3p	-0.688437	2.55038	1.65991	0.197615	0.778519	1	1	1	0	0	0	0	0	1	0
hsa-miR-369-5p	0.352717	5.69213	1.65497	0.198284	0.778519	8	15	5	5	5	11	12	12	8	10
hsa-miR-6735-3p	-1.29883	1.43228	1.62552	0.202323	0.778519	0	0	0	0	0	0	0	0	0	0
hsa-let-7b-3p	0.37704	6.08653	1.61252	0.204138	0.778519	10	18	7	8	13	9	11	19	11	13
hsa-miR-99b-5p	0.294175	11.9564	1.61148	0.204284	0.778519	729	602	547	641	887	677	517	996	630	769
hsa-miR-1	-0.337626	7.04154	1.60982	0.204517	0.778519	27	25	50	10	10	25	38	13	28	21
hsa-miR-1250-5p	-0.684625	2.74351	1.60934	0.204584	0.778519	1	2	0	0	0	0	1	0	1	0
hsa-miR-651-5p	-0.768116	3.34426	1.60516	0.205174	0.778519	2	2	1	0	0	0	4	0	1	1
hsa-miR-183-5p	-0.290569	7.90808	1.60045	0.20584	0.778519	46	90	45	28	25	39	59	34	52	39
hsa-miR-185-5p	-0.286303	11.4549	1.60043	0.205842	0.778519	645	934	625	254	276	385	895	405	614	490
hsa-miR-194-5p	-0.335844	6.89468	1.58869	0.207513	0.780479	17	26	49	6	8	10	56	12	25	21
hsa-miR-30c-5p	-0.252367	10.4548	1.55397	0.21255	0.795009	288	304	330	215	144	234	303	271	284	238
hsa-miR-127-3p	0.268346	9.86715	1.53549	0.215291	0.800107	148	253	106	132	116	282	184	164	160	187
hsa-miR-6514-3p	1.3227	1.47473	1.5289	0.216277	0.800107	0	0	0	0	0	0	0	0	0	0
hsa-miR-409-3p	0.263126	12.0454	1.5108	0.219017	0.805839	514	1176	408	806	566	1126	644	897	726	808
hsa-miR-1976	0.420008	5.03	1.47249	0.224954	0.809511	2	6	5	5	5	6	5	7	4	6
hsa-miR-340-5p	-0.312665	10.3106	1.46196	0.226618	0.809511	373	312	328	95	104	174	455	164	277	224
hsa-miR-3605-3p	0.479262	4.56903	1.46186	0.226634	0.809511	2	4	3	3	5	4	3	5	3	4
hsa-miR-6861-5p	1.37693	1.39345	1.46138	0.226711	0.809511	0	0	0	0	0	0	0	0	0	0
hsa-miR-16-2-3p	0.238255	12.5361	1.45792	0.227262	0.809511	1002	1732	979	603	884	1048	1683	1134	1079	1187
hsa-miR-6877-5p	0.551482	3.55137	1.45695	0.227417	0.809511	1	1	1	2	2	2	1	1	1	2
hsa-miR-206	0.525785	5.28208	1.42667	0.232309	0.809511	6	2	12	3	6	4	6	13	6	7
hsa-miR-5193	0.735615	2.55272	1.41012	0.235037	0.809511	0	0	0	1	0	1	0	0	0	1
hsa-miR-671-3p	0.332531	8.04182	1.40838	0.235325	0.809511	36	58	33	39	63	52	35	54	41	51
hsa-miR-146a-5p	-0.207491	14.2002	1.40809	0.235374	0.809511	5591	4068	3284	2555	2428	2771	4222	3372	3874	3198
hsa-miR-4659a-3p	-0.850343	2.7121	1.40155	0.236464	0.809511	1	2	0	0	0	1	2	0	1	0
hsa-miR-378e	0.998185	1.6369	1.39623	0.237356	0.809511	0	0	0	0	0	0	0	0	0	0
hsa-miR-3190-3p	0.630529	2.55975	1.38632	0.239028	0.809511	0	1	0	0	0	1	1	1	0	1
hsa-miR-1273c	-1.04188	1.8995	1.3854	0.239184	0.809511	0	0	0	0	0	0	0	0	0	0
hsa-miR-30a-3p	-0.271604	6.70687	1.3824	0.239693	0.809511	22	26	26	11	11	15	29	14	21	17
hsa-miR-9-3p	0.912658	2.25267	1.3808	0.239965	0.809511	0	0	0	0	0	0	1	1	0	0
hsa-miR-4661-5p	1.06933	2.03815	1.37859	0.240342	0.809511	0	1	0	0	0	0	0	0	0	0
hsa-miR-6721-5p	0.454825	4.0727	1.35116	0.245075	0.8212	2	2	1	2	4	2	1	4	2	3
hsa-miR-18b-5p	0.922292	1.70411	1.34452	0.246239	0.8212	0	0	0	0	0	0	0	0	0	0
hsa-miR-377-5p	0.538659	3.16477	1.32567	0.249577	0.828255	2	1	0	0	0	1	2	2	1	1
hsa-miR-223-5p	0.231273	10.1667	1.31494	0.251501	0.830568	238	229	185	141	209	207	230	245	198	223
hsa-miR-665	1.2256	1.38911	1.28977	0.256091	0.841619	0	0	0	0	0	0	1	0	0	0
hsa-miR-494-3p	-0.338998	6.92251	1.27446	0.258932	0.846844	29	40	15	17	6	22	25	26	25	20
hsa-miR-181a-3p	-0.311052	6.4337	1.26093	0.261474	0.847024	22	19	23	7	16	15	13	8	18	13
hsa-miR-1254	-0.580483	3.43135	1.26086	0.261489	0.847024	1	2	2	2	1	0	1	1	2	1
hsa-miR-2115-3p	1.15051	1.3104	1.24334	0.264828	0.850139	0	0	0	0	0	0	0	0	0	0
hsa-miR-4470	0.683698	1.99259	1.23622	0.266201	0.850139	0	0	0	0	0	0	0	1	0	0
hsa-miR-6738-3p	1.0018	1.30301	1.22636	0.268115	0.850139	0	0	0	0	0	0	0	0	0	0
hsa-miR-1306-5p	-0.534837	3.28515	1.22465	0.268451	0.850139	2	1	0	2	1	1	0	1	1	1
hsa-miR-1277-5p	-0.66592	2.46141	1.22248	0.268875	0.850139	1	0	1	0	0	0	1	0	0	0
hsa-miR-107	-0.262312	7.46691	1.21465	0.270413	0.850139	33	50	41	20	18	21	57	26	36	31
hsa-miR-7854-3p	0.499584	3.24003	1.20789	0.271751	0.850139	0	1	1	1	1	1	1	2	1	1
hsa-miR-328-3p	0.326966	11.0187	1.20414	0.272496	0.850139	225	443	248	370	433	424	197	570	321	406
hsa-miR-610	0.714707	1.89379	1.19376	0.274572	0.850318	0	0	0	0	0	0	1	0	0	0
hsa-miR-330-3p	0.235602	9.56919	1.19131	0.275066	0.850318	142	143	105	118	138	148	122	174	127	145
hsa-miR-655-3p	0.917051	1.39771	1.17658	0.278054	0.855648	0	0	0	0	0	0	0	0	0	0
hsa-miR-363-3p	-0.241373	9.69376	1.15849	0.281779	0.857787	195	252	175	82	94	114	255	117	176	145
hsa-miR-1323	-1.00266	1.43534	1.153	0.282922	0.857787	0	0	0	0	0	0	0	0	0	0
hsa-miR-148b-3p	-0.225464	11.4685	1.14786	0.283998	0.857787	732	745	666	262	281	460	827	426	601	498
hsa-miR-129-5p	0.619472	3.08652	1.14273	0.285075	0.857787	0	1	1	0	2	0	1	1	1	1
hsa-miR-320c	0.262402	7.45965	1.14269	0.285084	0.857787	28	37	27	25	33	30	41	31	29	34
hsa-miR-29b-3p	-0.412407	5.09291	1.13587	0.286528	0.858315	10	7	9	2	1	4	10	5	7	5
hsa-miR-5189-3p	0.643893	3.22372	1.12032	0.289851	0.86302	1	2	1	0	3	0	2	0	1	1
hsa-miR-24-2-5p	-0.273657	6.09388	1.10646	0.292852	0.86302	18	14	16	7	7	9	18	10	14	11
hsa-miR-1284	0.386742	4.25255	1.10091	0.294067	0.86302	2	3	2	2	3	3	2	4	2	3
hsa-miR-2110	0.249314	8.11291	1.09557	0.29524	0.86302	39	65	40	42	49	51	53	58	47	53
hsa-miR-1228-5p	0.740226	3.41227	1.09497	0.295374	0.86302	1	2	1	0	2	0	1	3	1	2
hsa-miR-548ay-3p	0.890157	1.69218	1.08862	0.296776	0.86302	0	1	0	0	0	0	0	0	0	0
hsa-miR-1307-5p	0.241841	7.16574	1.0839	0.297826	0.86302	36	24	30	11	23	21	43	25	25	28
hsa-miR-937-3p	0.587871	2.53814	1.05667	0.303977	0.86302	0	0	0	0	1	1	0	1	0	1
hsa-let-7i-5p	-0.184026	15.0907	1.05294	0.304831	0.86302	6875	7630	6484	6277	4178	4532	10121	5983	6816	6203
hsa-miR-6736-5p	0.626747	2.02757	1.04974	0.305567	0.86302	0	0	0	0	0	1	0	0	0	0
hsa-miR-431-3p	0.400698	3.55862	1.04866	0.305815	0.86302	2	2	1	0	1	2	2	2	1	2
hsa-miR-95-3p	-0.432565	4.09693	1.04837	0.305883	0.86302	4	2	4	1	0	1	6	2	3	2
hsa-miR-6735-5p	-0.595047	2.42736	1.04421	0.306845	0.86302	0	1	0	0	0	0	0	0	0	0
hsa-miR-939-5p	0.429281	4.17598	1.04284	0.307162	0.86302	1	5	1	2	3	4	2	2	2	3
hsa-miR-5010-5p	-0.543481	3.40654	1.04259	0.30722	0.86302	1	3	0	2	1	1	0	1	2	1
hsa-miR-654-3p	0.207442	9.99044	1.03683	0.308561	0.863206	182	325	106	131	129	255	192	207	186	196
hsa-miR-7706	0.322755	5.99057	1.02532	0.311261	0.864058	8	13	9	9	15	11	10	11	10	12
hsa-miR-501-5p	0.692501	1.78387	1.02465	0.311418	0.864058	0	0	0	0	0	0	0	0	0	0
hsa-miR-4676-3p	0.514344	2.82822	1.00727	0.315558	0.871972	0	1	1	0	0	1	1	2	0	1
hsa-miR-25-5p	0.315128	5.36007	0.999915	0.317331	0.873306	5	9	5	5	9	6	7	8	6	7
hsa-miR-22-5p	-0.236924	6.9714	0.978414	0.322591	0.875236	31	30	26	14	14	16	35	20	25	21
hsa-miR-374a-5p	-0.446943	5.41013	0.972708	0.324006	0.875236	15	9	9	2	1	6	13	6	9	6
hsa-miR-30d-5p	0.157836	16.4378	0.958658	0.327525	0.875236	16113	19268	13313	13464	15947	16971	15318	18604	15539	16710
hsa-miR-195-5p	-0.755796	2.05336	0.956588	0.328048	0.875236	0	1	0	0	0	0	0	0	0	0
hsa-miR-6810-5p	-0.975904	1.34183	0.952004	0.32921	0.875236	0	0	0	0	0	0	0	0	0	0
hsa-miR-98-5p	-0.202092	9.29948	0.948435	0.330118	0.875236	120	167	116	101	69	90	155	123	126	110
hsa-miR-3615	0.235513	10.1784	0.944568	0.331106	0.875236	176	268	159	178	247	213	193	229	195	220
hsa-miR-6511b-3p	0.639902	2.02957	0.94303	0.3315	0.875236	0	0	0	0	0	1	0	1	0	0
hsa-miR-493-3p	0.239172	7.50767	0.942071	0.331746	0.875236	29	55	19	23	18	52	45	30	32	36
hsa-miR-339-3p	-0.212129	7.88292	0.938473	0.332671	0.875236	56	53	40	38	34	40	42	39	47	39
hsa-miR-1285-3p	-0.306031	4.53874	0.935357	0.333475	0.875236	3	5	6	2	1	3	5	4	4	3
hsa-miR-6783-3p	-0.748549	1.95957	0.934026	0.333819	0.875236	0	0	0	0	0	0	0	0	0	0
hsa-miR-6852-5p	0.239646	7.93491	0.930091	0.334839	0.875236	43	43	33	42	45	52	37	51	40	46
hsa-miR-6505-3p	0.947857	1.38261	0.919752	0.33754	0.878553	0	0	0	0	0	0	0	0	0	0
hsa-miR-93-5p	-0.205596	10.2326	0.905338	0.341355	0.878553	280	319	277	125	121	178	343	210	250	213
hsa-miR-150-3p	0.279871	5.06288	0.888378	0.345917	0.878553	6	6	4	4	7	4	6	7	5	6
hsa-miR-218-5p	-0.820496	1.5485	0.888	0.34602	0.878553	0	0	0	0	0	0	0	0	0	0
hsa-miR-423-3p	0.195792	14.6577	0.887347	0.346197	0.878553	4074	5519	3409	4467	5145	4936	3717	5619	4367	4854
hsa-miR-1299	-0.412309	3.63623	0.883059	0.347365	0.878553	4	0	2	2	2	1	1	1	2	1
hsa-miR-6855-5p	-0.573168	2.21821	0.877111	0.348994	0.878553	1	1	0	0	0	0	0	0	0	0
hsa-miR-100-5p	0.24817	9.60996	0.87592	0.349322	0.878553	127	162	253	45	89	126	247	154	147	154
hsa-miR-1468-5p	0.272513	5.26724	0.875125	0.34954	0.878553	5	7	5	6	6	7	6	8	6	7
hsa-miR-4791	0.737506	1.6066	0.872051	0.350388	0.878553	0	0	0	0	0	0	0	0	0	0
hsa-let-7f-2-3p	-0.332513	4.76024	0.868736	0.351306	0.878553	5	8	5	2	1	2	7	5	5	4
hsa-miR-181c-3p	-0.270112	5.70975	0.867383	0.351681	0.878553	14	11	10	6	4	10	9	9	10	8
hsa-miR-144-3p	-0.333775	8.0855	0.85545	0.355015	0.880939	56	103	84	9	14	35	112	28	63	47
hsa-miR-26a-5p	-0.150043	15.9445	0.854656	0.355238	0.880939	16626	16970	12908	6096	7978	10183	16342	9860	13150	11091
hsa-miR-155-5p	-0.202946	8.40415	0.84633	0.357593	0.883541	77	89	63	44	57	61	58	48	68	56
hsa-miR-214-5p	-0.686134	1.69449	0.836491	0.360402	0.887184	0	0	0	0	0	0	0	0	0	0
hsa-miR-204-3p	-0.648038	2.12105	0.829215	0.3625	0.887184	0	0	0	0	0	0	0	0	0	0
hsa-miR-504-5p	-0.44105	2.89866	0.824711	0.363806	0.887184	0	1	1	1	0	1	0	1	1	0
hsa-miR-1277-3p	-0.712609	2.24064	0.821253	0.364814	0.887184	1	0	1	0	0	0	1	0	0	0
hsa-miR-6503-3p	0.56704	2.64549	0.814264	0.366863	0.887184	1	1	0	0	0	1	0	1	0	1
hsa-miR-654-5p	0.212203	7.78641	0.813234	0.367166	0.887184	30	65	20	39	30	53	35	45	39	41
hsa-miR-548j-5p	-0.229398	5.71051	0.808822	0.368469	0.887184	9	12	10	8	4	7	12	10	10	8
hsa-miR-191-5p	-0.145062	14.5477	0.790677	0.373896	0.887184	5675	5601	3754	3871	3148	4257	4333	4756	4725	4123
hsa-miR-6859-5p	0.531141	2.615	0.788936	0.374422	0.887184	0	1	0	0	0	1	1	0	0	1
hsa-miR-6741-5p	-0.332562	4.94015	0.787421	0.374881	0.887184	5	7	5	4	6	5	3	3	5	4
hsa-miR-92a-1-5p	-0.516868	3.43115	0.777784	0.37782	0.887184	1	3	0	2	1	1	1	0	2	1
hsa-miR-125b-5p	0.206842	8.45812	0.777178	0.378006	0.887184	57	76	74	39	51	62	73	86	62	68
hsa-miR-20b-5p	-0.225823	6.38578	0.775761	0.378441	0.887184	17	23	20	8	8	10	26	12	17	14
hsa-miR-7-1-3p	-0.526358	2.10136	0.774988	0.378679	0.887184	1	0	0	0	0	0	0	0	0	0
hsa-miR-576-5p	-0.308338	4.18731	0.77484	0.378724	0.887184	3	4	2	3	1	2	4	3	3	2
hsa-miR-15b-3p	-0.220422	7.43647	0.768067	0.380816	0.889008	43	59	27	18	17	30	45	25	37	29
hsa-miR-484	0.174861	11.4999	0.759557	0.383467	0.892121	491	706	396	432	503	524	467	700	506	549
hsa-miR-455-5p	-0.496644	2.85035	0.751466	0.386013	0.894967	1	1	2	0	0	0	3	0	1	1
hsa-miR-660-5p	-0.209824	7.10747	0.744351	0.388271	0.895473	35	33	25	17	14	21	38	22	28	24
hsa-miR-181a-2-3p	0.210342	8.3692	0.723294	0.395066	0.895473	48	73	53	50	60	66	54	70	56	62
hsa-miR-193b-3p	-0.667686	1.98574	0.720836	0.39587	0.895473	0	0	0	0	0	0	0	1	0	0
hsa-miR-1271-5p	-0.349303	3.6202	0.71727	0.397041	0.895473	3	1	2	1	1	0	2	3	2	1
hsa-miR-369-3p	-0.327172	4.22687	0.713675	0.398226	0.895473	3	5	3	1	0	3	6	1	3	3
hsa-miR-642a-3p	0.569896	2.53634	0.711894	0.398816	0.895473	0	0	0	0	1	0	1	0	0	0
hsa-miR-6826-5p	0.814065	1.354	0.711842	0.398833	0.895473	0	0	0	0	0	0	0	0	0	0
hsa-miR-411-5p	0.315731	6.21709	0.711669	0.39889	0.895473	14	24	9	4	4	17	29	13	13	16
hsa-miR-499a-5p	-0.35707	3.94917	0.710108	0.399408	0.895473	3	2	4	1	0	2	4	1	3	2
hsa-miR-136-5p	0.514771	2.87913	0.703917	0.401471	0.895473	0	2	0	0	0	1	3	0	1	1
hsa-miR-130a-3p	-0.223894	5.92522	0.7001	0.40275	0.895473	13	17	13	5	6	8	19	8	12	10
hsa-miR-616-3p	-0.572593	1.93924	0.698924	0.403146	0.895473	0	0	0	0	0	0	0	0	0	0
hsa-miR-409-5p	0.245451	5.09198	0.698091	0.403426	0.895473	5	10	4	3	4	9	8	4	5	6
hsa-miR-6516-3p	-0.795539	1.46207	0.687705	0.406946	0.900335	0	0	0	0	0	0	0	0	0	0
hsa-miR-6505-5p	0.720262	1.5193	0.682241	0.408816	0.901526	0	0	0	0	0	0	0	0	0	0
hsa-miR-451a	-0.15026	16.3614	0.676637	0.410747	0.902844	15826	28580	20490	6845	10751	11644	26538	11159	17935	15023
hsa-miR-7849-3p	0.372393	3.39361	0.665983	0.414456	0.905738	1	1	1	1	1	1	2	1	1	1
hsa-miR-29a-3p	-0.168717	9.14431	0.663548	0.41531	0.905738	129	112	149	64	63	78	167	94	114	100
hsa-miR-1276	-0.782313	1.51991	0.656488	0.417803	0.905738	0	0	0	0	0	0	0	0	0	0
hsa-miR-943	0.795202	1.51704	0.65155	0.419559	0.905738	0	0	0	0	0	0	0	0	0	0
hsa-miR-486-3p	0.22678	9.65963	0.650538	0.41992	0.905738	142	175	174	72	121	106	163	253	141	161
hsa-miR-34a-5p	-0.958148	1.38929	0.649344	0.420347	0.905738	0	0	0	0	0	0	0	0	0	0
hsa-miR-6853-3p	0.665419	1.38762	0.646326	0.421429	0.905738	0	0	0	0	0	0	0	0	0	0
hsa-miR-30c-1-3p	-0.356139	3.18006	0.635829	0.425225	0.905763	2	1	1	0	1	0	2	1	1	1
hsa-miR-4433-3p	0.488247	2.49681	0.631856	0.426675	0.905763	1	0	0	0	0	0	1	1	0	0
hsa-miR-532-3p	-0.408816	3.06392	0.626021	0.428819	0.905763	1	1	0	1	0	0	1	0	1	1
hsa-miR-3127-5p	0.466313	2.38062	0.623722	0.429668	0.905763	1	0	0	0	0	0	1	0	0	0
hsa-let-7a-3p	0.181242	8.51702	0.619484	0.431239	0.905763	77	102	59	33	52	63	93	75	68	71
hsa-miR-6716-3p	0.510645	1.97449	0.610387	0.434642	0.905763	0	0	0	0	0	1	0	0	0	0
hsa-miR-542-3p	-0.403019	3.46899	0.610279	0.434683	0.905763	3	1	3	0	0	0	3	1	2	1
hsa-miR-3150a-5p	0.58228	2.57581	0.607916	0.435573	0.905763	0	1	0	0	1	0	0	1	0	0
hsa-miR-149-5p	0.744937	1.48323	0.606726	0.436023	0.905763	0	0	0	0	0	0	0	0	0	0
hsa-miR-148b-5p	-0.246185	5.0324	0.605813	0.436369	0.905763	7	10	7	2	2	5	10	4	6	5
hsa-miR-4479	0.780279	1.43971	0.605716	0.436405	0.905763	0	0	0	0	0	0	0	0	0	0
hsa-miR-6813-5p	-0.527122	2.04671	0.596922	0.439755	0.905763	0	0	0	0	0	0	0	1	0	0
hsa-miR-6780a-5p	-0.585055	1.90999	0.595967	0.440121	0.905763	0	0	0	0	0	0	0	0	0	0
hsa-miR-3200-5p	-0.584269	1.82756	0.595836	0.440171	0.905763	0	0	0	0	0	0	0	0	0	0
hsa-miR-3143	-0.410244	2.90248	0.591904	0.441684	0.906121	2	1	1	0	0	1	0	0	1	0
hsa-miR-126-5p	0.158175	10.9553	0.582684	0.445262	0.908472	518	470	303	193	281	370	538	352	371	385
hsa-miR-3613-5p	0.296217	5.67435	0.58204	0.445514	0.908472	14	13	8	1	4	8	21	8	9	10
hsa-miR-30b-3p	-0.28424	4.33198	0.572785	0.449154	0.913146	2	7	2	2	2	2	2	4	4	3
hsa-miR-339-5p	-0.164673	8.08972	0.560445	0.454081	0.91371	60	59	44	48	36	48	47	51	53	46
hsa-miR-6842-3p	0.178887	7.20232	0.558102	0.455026	0.91371	26	33	19	22	28	25	24	30	25	27
hsa-miR-6873-3p	0.439818	2.56147	0.556209	0.455792	0.91371	0	1	0	0	0	0	1	1	0	1
hsa-miR-511-5p	0.285903	4.27223	0.555926	0.455906	0.91371	2	4	4	1	3	2	4	2	3	3
hsa-miR-493-5p	0.191969	8.54056	0.55525	0.45618	0.91371	73	132	37	38	34	100	97	63	70	73
hsa-miR-4762-3p	0.697707	1.66873	0.545609	0.460117	0.918877	0	0	0	0	0	0	0	0	0	0
hsa-miR-150-5p	-0.159341	9.07226	0.540538	0.46221	0.919252	125	134	95	73	80	112	82	90	107	91
hsa-miR-4504	0.637657	1.51314	0.535242	0.464411	0.919252	0	0	0	0	0	0	1	0	0	0
hsa-miR-483-3p	-0.463483	2.02311	0.531139	0.466128	0.919252	0	0	0	0	0	0	0	0	0	0
hsa-miR-193a-5p	0.190627	6.44661	0.522961	0.469581	0.919252	12	21	16	10	15	13	20	16	15	16
hsa-miR-197-3p	0.179049	7.32318	0.522825	0.469639	0.919252	34	30	20	23	31	32	18	36	27	29
hsa-let-7c-5p	0.157704	9.58118	0.51967	0.470983	0.919252	122	193	118	111	131	145	155	146	136	144
hsa-miR-1292-5p	0.204112	5.21085	0.516222	0.472458	0.919252	6	9	4	4	6	7	6	7	6	6
hsa-miR-200b-5p	0.429817	2.1959	0.512847	0.473909	0.919252	0	0	0	0	0	0	1	0	0	0
hsa-miR-4685-3p	-0.535514	2.24933	0.510127	0.475084	0.919252	0	1	0	0	0	0	0	0	0	0
hsa-miR-1255a	-0.304864	3.61767	0.507288	0.476315	0.919252	3	2	2	0	1	2	1	1	2	1
hsa-miR-2355-5p	-0.549197	2.12007	0.495891	0.481311	0.919252	1	0	0	0	0	0	0	0	0	0
hsa-miR-3909	0.288135	3.59729	0.494782	0.481802	0.919252	2	2	1	1	1	2	3	1	1	2
hsa-miR-6513-3p	0.309881	3.1211	0.494038	0.482132	0.919252	0	1	0	1	0	2	1	1	1	1
hsa-miR-548a-3p	-0.547947	2.14824	0.49303	0.482579	0.919252	0	0	0	0	0	0	0	1	0	0
hsa-miR-4646-5p	-0.523638	1.72957	0.49212	0.482983	0.919252	0	0	0	0	0	0	0	0	0	0
hsa-miR-7976	-0.244385	4.78192	0.489947	0.483951	0.919252	6	7	3	3	3	3	7	3	5	4
hsa-miR-486-5p	0.134656	15.7388	0.488444	0.484622	0.919252	8148	15171	8997	7516	9805	9297	11360	10570	9958	10258
hsa-miR-6868-3p	-0.462876	2.68034	0.488168	0.484746	0.919252	2	2	0	0	0	0	1	0	1	0
hsa-miR-487a-3p	-0.499945	2.24229	0.483901	0.48666	0.920305	0	0	0	0	0	0	1	1	0	0
hsa-miR-151a-3p	0.113521	14.4706	0.474117	0.491099	0.926112	4781	4744	3640	3221	3697	4199	4841	4334	4097	4268
hsa-miR-4429	-0.420133	2.38813	0.468099	0.493863	0.926914	1	0	0	0	0	0	1	1	0	0
hsa-miR-3688-3p	-0.495207	2.3468	0.467234	0.494263	0.926914	0	1	0	0	0	0	1	0	0	0
hsa-let-7e-5p	0.185825	8.86628	0.463751	0.495876	0.927371	83	76	88	62	121	67	76	84	77	87
hsa-miR-624-5p	0.6709	1.35183	0.449971	0.502349	0.935987	0	0	0	0	0	0	0	0	0	0
hsa-miR-382-3p	-0.199507	5.48978	0.448079	0.503248	0.935987	11	11	5	7	3	9	9	7	8	7
hsa-miR-199a-3p	-0.147601	10.1534	0.443745	0.50532	0.937266	313	266	240	116	123	191	300	193	234	202
hsa-miR-6772-3p	0.235138	4.21927	0.437614	0.508276	0.937512	2	2	2	3	3	2	3	3	2	3
hsa-miR-3179	0.568502	2.56748	0.434719	0.509682	0.937512	0	1	0	1	0	0	1	1	0	0
hsa-miR-6866-3p	0.775841	1.36095	0.433668	0.510195	0.937512	0	0	0	0	0	0	0	0	0	0
hsa-miR-4775	0.510717	1.66558	0.431161	0.51142	0.937512	0	0	0	0	0	0	0	0	0	0
hsa-miR-590-3p	-0.573397	1.75303	0.42921	0.512377	0.937512	0	0	0	0	0	0	1	0	0	0
hsa-miR-3912-3p	-0.422126	2.4224	0.424744	0.514579	0.938892	0	1	1	0	0	0	2	0	0	0
hsa-miR-125a-5p	0.142836	10.9781	0.421872	0.516004	0.938892	412	405	300	284	411	374	282	434	350	375
hsa-miR-4732-3p	0.180029	5.94911	0.419288	0.517292	0.938892	6	19	9	8	8	13	10	13	11	11
hsa-miR-320a	-0.109328	13.6859	0.414627	0.51963	0.940614	2635	3172	2451	2032	1800	2126	2970	2417	2572	2328
hsa-miR-3130-3p	-1.28945	1.34622	0.396586	0.528858	0.947901	0	0	1	0	0	0	0	0	0	0
hsa-miR-1303	-0.502471	1.62048	0.395907	0.529211	0.947901	0	0	0	0	0	0	0	0	0	0
hsa-miR-4746-5p	0.194565	4.66234	0.39458	0.529902	0.947901	4	5	3	4	3	3	6	5	4	4
hsa-miR-3164	-0.441461	2.04227	0.393891	0.530261	0.947901	0	0	0	0	0	0	0	0	0	0
hsa-miR-197-5p	0.755604	1.8869	0.390962	0.531794	0.947901	0	0	0	0	1	0	0	0	0	0
hsa-miR-136-3p	0.165158	6.4848	0.390462	0.532057	0.947901	17	26	14	7	9	21	30	11	16	18
hsa-miR-3127-3p	0.342176	3.18955	0.387629	0.533548	0.948063	0	0	1	1	0	2	1	1	1	1
hsa-miR-589-5p	-0.147455	6.29571	0.379174	0.538046	0.952072	18	19	11	12	9	13	13	16	15	13
hsa-miR-194-3p	-0.470045	2.10648	0.373209	0.54126	0.952072	0	0	0	0	0	0	1	0	0	0
hsa-miR-6770-3p	0.368942	2.22802	0.370934	0.542496	0.952072	0	1	0	0	0	0	0	0	0	0
hsa-miR-3187-3p	0.259198	3.4454	0.370815	0.54256	0.952072	1	2	1	1	1	1	1	2	1	1
hsa-miR-550a-5p	0.161049	5.48683	0.367587	0.544322	0.952072	8	9	7	5	5	7	12	8	7	8
hsa-miR-656-3p	-0.312404	2.83615	0.366005	0.54519	0.952072	0	1	1	0	0	0	1	1	1	1
hsa-miR-576-3p	0.184325	4.87332	0.363826	0.546389	0.952072	6	5	6	2	4	4	7	5	5	5
hsa-miR-5187-5p	0.327819	2.88694	0.361662	0.547585	0.952072	0	1	0	1	1	0	1	1	0	1
hsa-miR-193b-5p	0.251818	3.43004	0.355409	0.551067	0.952072	1	1	2	1	1	0	2	2	1	1
hsa-miR-6808-3p	-0.496796	1.46711	0.350566	0.553793	0.952072	0	0	0	0	0	0	0	0	0	0
hsa-miR-199b-5p	0.185235	4.90952	0.347919	0.555294	0.952072	5	7	6	1	3	5	7	5	5	5
hsa-miR-3124-5p	0.39906	2.64064	0.347546	0.555505	0.952072	0	0	0	0	2	0	1	0	0	1
hsa-miR-10a-3p	-0.267648	3.71353	0.347017	0.555806	0.952072	2	4	2	1	1	0	3	2	2	1
hsa-miR-378d	-0.244929	3.64353	0.345606	0.556611	0.952072	2	2	2	1	1	2	3	1	2	1
hsa-miR-4638-5p	-0.395807	2.00887	0.344079	0.557484	0.952072	1	1	0	0	0	0	0	0	0	0
hsa-miR-381-3p	0.133615	9.03197	0.341729	0.558833	0.952072	93	157	75	59	49	129	156	86	96	105
hsa-miR-3675-5p	0.648024	1.64864	0.33935	0.560205	0.952072	0	0	0	0	0	0	0	1	0	0
hsa-miR-329-5p	-0.336151	2.75171	0.337773	0.561118	0.952072	0	1	1	1	0	1	0	1	1	0
hsa-miR-421	0.146373	6.42493	0.333828	0.563414	0.952186	17	19	11	12	9	15	21	21	15	16
hsa-miR-130b-3p	0.190284	4.35275	0.33283	0.563998	0.952186	2	4	3	2	3	3	5	3	3	3
hsa-miR-106a-5p	-0.181099	5.6335	0.327543	0.567109	0.952884	11	12	12	3	3	8	16	8	10	8
hsa-miR-548o-3p	-0.170613	5.09657	0.326021	0.568011	0.952884	7	8	8	2	3	4	10	5	6	5
hsa-miR-199b-3p	-0.133727	9.75668	0.324973	0.568634	0.952884	248	208	178	80	92	142	238	145	178	154
hsa-miR-1291	-0.479176	1.62765	0.312201	0.576333	0.955313	0	0	0	0	0	0	0	0	0	0
hsa-miR-378i	0.172288	4.71884	0.312106	0.576391	0.955313	4	4	6	2	3	3	9	4	4	5
hsa-miR-3182	0.198428	5.00289	0.308069	0.578867	0.955313	3	4	5	7	4	6	5	6	5	5
hsa-miR-550a-3-5p	0.19643	4.06807	0.305175	0.580656	0.955313	2	3	1	2	2	3	3	3	2	2
hsa-miR-539-3p	-0.219342	4.03079	0.301308	0.583063	0.955313	3	4	2	1	0	2	5	2	2	2
hsa-miR-487a-5p	0.213041	4.25753	0.299692	0.584076	0.955313	2	5	1	3	1	4	4	4	3	3
hsa-miR-3691-5p	0.34388	2.6301	0.298102	0.585075	0.955313	0	0	0	1	1	0	1	0	0	0
hsa-miR-181a-5p	-0.106292	11.6558	0.292299	0.588751	0.955313	757	803	731	328	414	558	726	579	655	569
hsa-miR-4687-3p	0.464475	1.44014	0.289782	0.59036	0.955313	0	0	0	0	0	0	0	0	0	0
hsa-miR-30d-3p	-0.175292	4.81173	0.288681	0.591067	0.955313	6	6	6	2	2	5	9	3	5	4
hsa-miR-301a-3p	0.330104	2.70346	0.282393	0.595137	0.955313	1	2	0	0	0	0	1	1	1	1
hsa-miR-146b-5p	-0.093306	12.7524	0.279916	0.596756	0.955313	1692	1641	1351	800	1054	1182	1678	992	1371	1226
hsa-miR-342-5p	0.12989	7.63588	0.279624	0.596948	0.955313	31	41	30	33	37	30	32	46	34	36
hsa-miR-3177-3p	0.146423	6.09256	0.277529	0.598325	0.955313	13	12	8	11	14	13	9	12	11	12
hsa-miR-24-1-5p	0.269983	2.7739	0.273237	0.601169	0.955313	0	0	1	0	0	0	1	1	0	1
hsa-miR-548ah-3p	-0.317247	2.31252	0.268622	0.604257	0.955313	0	1	1	0	0	0	0	0	0	0
hsa-miR-942-5p	0.126032	7.05637	0.268143	0.60458	0.955313	26	37	19	14	22	20	29	27	24	24
hsa-miR-598-3p	0.150493	5.24828	0.267769	0.604832	0.955313	10	7	6	3	5	7	9	5	6	7
hsa-miR-301b	0.337388	2.51137	0.266664	0.605579	0.955313	0	1	0	0	0	0	2	0	0	0
hsa-miR-101-3p	-0.131229	12.1514	0.266062	0.605985	0.955313	904	1381	1214	258	325	665	2080	540	939	902
hsa-miR-128-1-5p	-0.400802	1.79562	0.264833	0.606819	0.955313	0	0	0	0	0	0	0	0	0	0
hsa-miR-323a-5p	0.250912	3.55086	0.263948	0.60742	0.955313	0	4	0	2	1	2	1	2	1	1
hsa-miR-6791-3p	-0.381768	1.73096	0.263426	0.607776	0.955313	0	0	0	0	0	0	0	0	0	0
hsa-miR-376c-3p	-0.282199	3.33443	0.262475	0.608425	0.955313	2	1	1	0	0	0	2	3	1	1
hsa-miR-5010-3p	-0.210162	3.71656	0.262399	0.608477	0.955313	2	3	1	2	1	3	0	2	2	1
hsa-miR-744-3p	0.238088	3.03962	0.261298	0.60923	0.955313	1	1	1	0	0	1	1	2	1	1
hsa-miR-98-3p	-0.24357	3.47499	0.26009	0.610058	0.955313	2	2	1	1	0	0	3	2	1	1
hsa-miR-6837-5p	0.402812	1.47322	0.25438	0.614008	0.955313	0	0	0	0	0	0	0	0	0	0
hsa-miR-4446-3p	0.11615	8.76302	0.253583	0.614564	0.955313	72	80	49	97	72	70	66	102	75	78
hsa-miR-2277-5p	0.284988	2.86258	0.252372	0.61541	0.955313	0	2	0	0	0	1	0	2	1	1
hsa-miR-132-5p	0.226858	3.09249	0.250884	0.616453	0.955313	1	2	0	0	1	1	1	1	1	1
hsa-miR-338-5p	0.106286	7.75127	0.246931	0.619245	0.955313	47	48	31	29	33	38	40	48	39	40
hsa-miR-4449	-0.379965	2.0878	0.245549	0.620227	0.955313	0	0	0	0	0	0	0	0	0	0
hsa-miR-378c	0.1533	5.0802	0.245205	0.620472	0.955313	4	9	7	2	3	4	14	4	5	6
hsa-miR-6764-5p	0.301994	2.56593	0.245013	0.620608	0.955313	1	0	0	0	0	0	1	1	0	1
hsa-miR-3611	-0.397228	1.4757	0.244629	0.620883	0.955313	0	0	0	0	0	0	0	0	0	0
hsa-miR-548d-5p	0.326672	2.29923	0.242653	0.622296	0.955316	0	1	0	0	0	0	1	0	0	0
hsa-miR-4677-3p	-0.254295	2.93463	0.240093	0.624139	0.955977	0	0	1	1	0	0	2	0	1	1
hsa-miR-1273h-5p	0.237026	3.218	0.230678	0.631022	0.958321	1	2	1	1	2	1	1	1	1	1
hsa-miR-6819-3p	0.305498	2.59774	0.230284	0.631313	0.958321	0	0	0	1	0	0	1	0	0	0
hsa-miR-10b-3p	-0.292493	2.06452	0.230185	0.631387	0.958321	0	1	0	0	0	0	0	0	0	0
hsa-miR-4473	-0.232794	3.09291	0.230148	0.631414	0.958321	0	2	1	1	1	2	0	0	1	1
hsa-miR-6837-3p	0.199232	4.11512	0.227316	0.633521	0.958321	3	2	3	2	4	2	1	3	2	3
hsa-miR-1246	-0.161748	4.78641	0.224536	0.635605	0.958321	3	6	5	4	4	4	4	3	5	4
hsa-miR-27b-3p	-0.0899014	11.3513	0.223488	0.636395	0.958321	607	554	622	282	326	408	805	383	516	480
hsa-miR-28-5p	-0.10111	8.12355	0.222304	0.63729	0.958321	61	70	53	35	34	43	72	50	55	50
hsa-miR-181c-5p	0.161355	4.4018	0.218193	0.64042	0.958321	5	4	4	1	2	3	5	3	3	3
hsa-miR-6855-3p	0.343318	2.18201	0.217992	0.640574	0.958321	0	0	0	1	0	0	0	0	0	0
hsa-miR-19b-3p	-0.140707	8.37922	0.215504	0.642488	0.958321	85	92	88	16	26	46	129	45	70	62
hsa-miR-3135a	-0.3527	2.41047	0.214273	0.643438	0.958321	1	1	0	0	0	1	1	0	0	0
hsa-miR-27a-3p	-0.0976881	10.4207	0.213457	0.644071	0.958321	332	314	330	123	153	196	474	202	275	256
hsa-miR-140-3p	-0.0862436	11.482	0.210333	0.646506	0.958517	624	759	648	279	358	477	807	438	578	520
hsa-miR-503-5p	-0.126212	5.8743	0.20966	0.647034	0.958517	13	11	10	8	9	5	16	9	10	10
hsa-miR-6511a-3p	0.205493	3.15811	0.205541	0.650285	0.961229	0	1	1	1	1	1	1	1	1	1
hsa-miR-154-5p	0.400268	1.3065	0.198703	0.65577	0.967225	0	0	0	0	0	0	0	0	0	0
hsa-miR-6843-3p	-0.151126	4.41455	0.19429	0.65937	0.969225	5	4	2	3	2	4	3	3	3	3
hsa-miR-625-5p	-0.171304	3.65591	0.193537	0.659989	0.969225	2	2	2	1	2	1	2	1	2	1
hsa-miR-28-3p	0.0840257	11.0802	0.19079	0.66226	0.969986	457	475	340	307	349	403	433	421	395	401
hsa-miR-6734-5p	0.306491	1.93515	0.189452	0.663373	0.969986	0	0	0	0	0	0	0	0	0	0
hsa-miR-1260a	-0.196165	3.20816	0.185475	0.66671	0.970244	1	2	1	1	1	1	0	1	1	1
hsa-miR-3191-3p	-0.185811	3.14253	0.184921	0.667177	0.970244	2	1	1	1	1	1	0	1	1	1
hsa-miR-1908-5p	0.107574	7.79903	0.182282	0.66942	0.970244	37	44	36	37	42	37	34	48	38	40
hsa-miR-374b-5p	-0.109875	6.91062	0.182205	0.669485	0.970244	31	29	24	11	11	21	34	19	24	21
hsa-miR-188-5p	-0.386214	1.47114	0.180767	0.670715	0.970244	0	0	0	0	0	0	0	0	0	0
hsa-miR-769-5p	-0.090183	7.75145	0.167896	0.681989	0.974238	54	40	47	26	30	34	48	37	42	37
hsa-miR-122-3p	0.322999	2.47961	0.166158	0.683549	0.974238	0	0	2	0	0	0	3	0	0	1
hsa-miR-429	-0.257341	2.64832	0.163396	0.686049	0.974238	1	0	1	0	0	0	1	0	1	0
hsa-miR-222-3p	-0.082942	9.32135	0.161536	0.687747	0.974238	138	166	116	82	94	93	145	121	125	113
hsa-miR-1278	0.214983	3.04558	0.160835	0.688389	0.974238	1	2	0	0	0	0	3	1	1	1
hsa-miR-96-5p	-0.198433	3.29623	0.160811	0.688411	0.974238	1	3	1	0	1	0	2	1	1	1
hsa-miR-6767-5p	0.328526	1.71335	0.160103	0.689061	0.974238	0	0	0	0	0	0	0	0	0	0
hsa-miR-877-5p	0.167455	3.55378	0.15662	0.692288	0.974238	2	1	0	2	2	0	1	3	1	1
hsa-miR-532-5p	0.0768463	11.2301	0.155789	0.693064	0.974238	464	600	465	269	379	399	660	386	450	456
hsa-miR-221-5p	-0.108523	6.08267	0.154902	0.693894	0.974238	14	15	14	7	11	11	9	12	13	11
hsa-miR-7-5p	0.0815533	9.35582	0.154685	0.694098	0.974238	125	167	160	49	83	108	236	87	125	128
hsa-miR-5697	0.494832	1.35565	0.15423	0.694525	0.974238	0	0	0	0	0	0	0	0	0	0
hsa-miR-324-3p	-0.112479	4.86462	0.149769	0.698756	0.974238	5	7	5	3	3	5	6	4	5	4
hsa-miR-200b-3p	0.101566	5.74675	0.149669	0.698852	0.974238	9	10	12	5	6	11	13	9	9	10
hsa-miR-142-3p	-0.113151	7.21266	0.147629	0.700812	0.974238	30	34	40	10	9	20	65	22	29	29
hsa-miR-340-3p	-0.0902804	7.29279	0.143074	0.705244	0.974238	30	35	34	20	23	26	28	30	30	27
hsa-miR-320e	-0.236155	2.07453	0.142738	0.705574	0.974238	0	0	0	0	0	0	0	0	0	0
hsa-miR-505-3p	-0.0880066	6.64996	0.142223	0.706081	0.974238	20	21	18	15	11	17	22	20	19	17
hsa-miR-487b-5p	-0.255834	2.40222	0.141617	0.706679	0.974238	0	2	0	0	0	0	0	1	0	0
hsa-miR-361-3p	0.0801808	11.1816	0.137787	0.710491	0.974238	472	442	377	373	427	412	486	381	416	426
hsa-miR-629-5p	0.0848308	9.46916	0.136403	0.711884	0.974238	114	159	118	117	113	102	189	129	127	133
hsa-miR-134-5p	0.0849971	10.7298	0.135367	0.712931	0.974238	236	448	174	377	223	360	283	344	309	303
hsa-miR-581	0.303811	1.98181	0.133335	0.714999	0.974238	1	0	0	0	0	0	1	0	0	0
hsa-miR-299-3p	0.236366	2.06147	0.132831	0.715515	0.974238	0	1	0	0	0	0	0	0	0	0
hsa-miR-17-3p	0.175003	3.19355	0.129692	0.718752	0.974238	2	1	1	0	0	0	2	2	1	1
hsa-miR-1227-3p	0.218029	2.11246	0.127743	0.720783	0.974238	0	0	0	0	0	0	0	1	0	0
hsa-miR-3605-5p	-0.155058	3.44177	0.127559	0.720977	0.974238	1	2	2	1	1	0	2	1	1	1
hsa-miR-4646-3p	0.307691	1.74951	0.125472	0.723174	0.974238	0	0	0	0	0	0	0	0	0	0
hsa-miR-6775-3p	-0.338598	1.86681	0.124938	0.723739	0.974238	0	0	0	0	0	0	0	0	0	0
hsa-miR-889-3p	0.0903854	6.38536	0.124518	0.724186	0.974238	14	22	11	10	7	18	21	17	15	16
hsa-miR-3120-3p	0.0962229	5.44847	0.124021	0.724714	0.974238	12	8	6	4	6	6	11	7	8	8
hsa-miR-6852-3p	0.215344	2.22944	0.123658	0.725101	0.974238	0	0	0	0	0	0	1	1	0	0
hsa-miR-1180-3p	0.105583	7.41729	0.123455	0.725317	0.974238	21	55	26	23	30	24	42	28	31	31
hsa-miR-6819-5p	0.265925	1.76856	0.122303	0.72655	0.974238	0	0	0	0	0	0	0	0	0	0
hsa-miR-885-3p	-0.30216	1.66122	0.122257	0.726599	0.974238	0	0	0	0	0	0	1	0	0	0
hsa-miR-4435	0.130559	3.79806	0.121172	0.727767	0.974238	2	2	2	1	2	2	2	1	2	2
hsa-miR-4443	-0.257551	2.05897	0.119986	0.72905	0.974238	0	0	0	0	0	0	0	0	0	0
hsa-miR-142-5p	-0.0698588	11.6616	0.119618	0.729449	0.974238	661	923	753	289	358	512	1013	527	656	602
hsa-miR-4664-3p	0.209869	2.21475	0.118973	0.730151	0.974238	1	0	0	0	1	0	0	0	0	0
hsa-miR-501-3p	0.0829883	8.07144	0.117894	0.73133	0.974238	41	78	42	37	46	48	51	50	49	49
hsa-miR-4732-5p	-0.105743	5.69951	0.116439	0.732929	0.974238	6	15	10	7	7	7	14	6	9	9
hsa-miR-4482-3p	0.300922	2.05196	0.115546	0.733917	0.974238	0	0	0	1	0	0	0	0	0	0
hsa-miR-15a-5p	-0.129216	5.29166	0.114008	0.735626	0.974596	8	11	11	1	3	4	13	6	8	6
hsa-miR-27a-5p	0.144248	3.34959	0.110579	0.739486	0.977388	3	1	1	0	1	1	2	1	1	1
hsa-miR-4440	0.322274	1.56746	0.107467	0.743047	0.977388	0	0	0	0	0	0	0	0	0	0
hsa-miR-3920	0.244442	1.59358	0.104821	0.746119	0.977388	0	0	0	0	0	0	0	0	0	0
hsa-miR-4498	-0.347688	1.63154	0.104365	0.746653	0.977388	0	0	0	0	0	0	0	0	0	0
hsa-miR-376a-3p	-0.231816	3.13998	0.102613	0.748716	0.977388	2	2	1	0	0	2	1	1	1	1
hsa-miR-454-5p	0.0827815	5.62863	0.10099	0.750645	0.977388	9	12	8	6	7	8	10	9	8	9
hsa-miR-196b-5p	0.0961566	4.75005	0.100472	0.751265	0.977388	5	5	4	2	4	4	5	5	4	4
hsa-miR-496	0.239086	1.66279	0.100375	0.75138	0.977388	0	0	0	0	0	0	0	0	0	0
hsa-miR-3064-5p	0.125907	3.68964	0.0997859	0.752087	0.977388	2	2	1	1	1	1	2	3	2	2
hsa-miR-744-5p	-0.0673844	12.3709	0.0997168	0.75217	0.977388	995	1138	704	1112	815	1039	778	994	987	907
hsa-miR-196a-5p	0.236194	1.66322	0.0978521	0.754423	0.978437	0	0	0	0	0	0	0	0	0	0
hsa-miR-99a-5p	0.0586933	12.2436	0.0950693	0.757829	0.979911	939	1117	1073	529	749	759	1177	936	915	905
hsa-miR-378a-5p	-0.120486	3.78809	0.0945636	0.758454	0.979911	3	1	3	1	1	2	2	2	2	2
hsa-miR-379-5p	0.0778838	8.52239	0.0896222	0.764658	0.984431	65	126	48	39	26	88	106	70	70	73
hsa-miR-500a-3p	-0.0866669	5.48199	0.0880808	0.766631	0.984431	8	9	9	5	6	8	11	4	8	7
hsa-miR-450b-5p	-0.113158	3.79174	0.0860045	0.769319	0.984431	3	2	2	0	3	1	3	1	2	2
hsa-miR-296-3p	0.181576	2.32928	0.0858479	0.769524	0.984431	0	0	0	0	0	0	1	0	0	0
hsa-miR-191-3p	0.074699	6.38804	0.0832409	0.772953	0.984431	13	18	10	16	14	12	13	19	14	14
hsa-miR-6758-3p	-0.202264	1.70768	0.0826298	0.773765	0.984431	0	0	0	0	0	0	0	0	0	0
hsa-let-7f-5p	-0.0492096	13.4044	0.0819599	0.774659	0.984431	1979	2831	2216	1413	1384	1772	2768	2015	2110	1985
hsa-miR-30a-5p	-0.0592776	10.5707	0.0807359	0.776303	0.984431	360	334	384	136	169	252	466	239	303	281
hsa-miR-30e-5p	-0.0667821	13.0849	0.078665	0.779115	0.984431	2164	2256	2074	624	831	1287	2911	1515	1780	1636
hsa-miR-605-3p	-0.166001	2.18787	0.0785909	0.779216	0.984431	1	0	0	0	0	0	0	0	0	0
hsa-miR-3140-3p	-0.232724	1.43252	0.0785559	0.779264	0.984431	0	0	0	0	0	0	0	0	0	0
hsa-miR-21-3p	0.0701077	6.80341	0.0784363	0.779428	0.984431	31	21	22	9	15	15	34	18	21	21
hsa-miR-141-3p	-0.24688	1.55374	0.0765191	0.782071	0.984431	0	0	0	0	0	0	0	0	0	0
hsa-miR-185-3p	0.0599753	7.7919	0.0762193	0.782488	0.984431	48	45	32	34	35	34	49	43	40	40
hsa-miR-148a-5p	0.0612616	7.58793	0.0749702	0.784233	0.984431	48	30	37	24	36	28	42	32	35	34
hsa-miR-146a-3p	-0.120349	3.83786	0.0723985	0.787876	0.984431	5	0	3	0	2	1	4	0	2	2
hsa-miR-1260b	0.0809412	4.93036	0.0720573	0.788365	0.984431	8	5	2	5	6	5	3	5	5	5
hsa-miR-181b-5p	-0.0548774	8.75506	0.0698164	0.791604	0.984431	102	104	90	45	64	70	101	72	85	77
hsa-miR-4533	-0.129795	3.63932	0.0694711	0.792108	0.984431	1	2	1	3	1	2	2	1	2	1
hsa-miR-668-3p	0.182467	2.0036	0.0694555	0.792131	0.984431	0	1	0	0	0	0	0	0	0	0
hsa-miR-33a-5p	-0.143472	3.72759	0.0689288	0.792903	0.984431	4	2	2	0	1	0	3	2	2	2
hsa-miR-6806-3p	-0.182731	1.91551	0.0677745	0.794605	0.984431	0	0	0	0	0	0	0	0	0	0
hsa-miR-1306-3p	-0.110145	3.28081	0.0670073	0.795745	0.984431	2	2	1	1	1	1	1	2	1	1
hsa-miR-1185-1-3p	0.0686657	5.91582	0.0662674	0.796851	0.984431	12	18	8	5	6	17	14	7	11	11
hsa-miR-361-5p	-0.0564744	7.24062	0.0637778	0.800622	0.987288	35	29	27	21	22	23	30	30	28	26
hsa-miR-25-3p	-0.0477452	12.6931	0.0624959	0.802594	0.98792	1303	1891	1240	788	967	1005	1775	1091	1305	1209
hsa-miR-20a-5p	-0.0602388	10.4118	0.0606216	0.805516	0.988253	305	334	341	108	116	213	477	239	272	261
hsa-miR-23a-5p	0.0843586	4.44443	0.0604512	0.805784	0.988253	3	2	3	4	3	3	3	5	3	3
hsa-miR-326	-0.0557489	8.08824	0.0541709	0.815958	0.997997	72	57	35	43	39	47	60	42	52	47
hsa-miR-140-5p	-0.0562134	8.42916	0.0523379	0.819044	0.997997	97	80	71	28	39	50	107	57	69	63
hsa-miR-29b-2-5p	0.166354	1.98089	0.0518811	0.819822	0.997997	0	0	0	0	0	0	0	0	0	0
hsa-miR-127-5p	0.088391	4.25479	0.0514082	0.820631	0.997997	4	4	2	2	1	4	5	2	3	3
hsa-miR-320b	0.0502122	9.32771	0.0508258	0.821633	0.997997	110	155	107	99	108	103	149	112	118	118
hsa-miR-30e-3p	-0.0440014	9.85607	0.0482113	0.826206	0.997997	230	214	175	105	137	172	215	141	181	166
hsa-miR-3146	0.181026	1.51257	0.0474394	0.82758	0.997997	0	0	0	0	0	0	0	0	0	0
hsa-miR-146b-3p	-0.0701702	5.08759	0.0458536	0.830442	0.997997	6	6	5	6	6	5	6	4	6	5
hsa-miR-132-3p	-0.0793177	4.32203	0.0448401	0.832298	0.997997	5	3	3	1	2	3	2	4	3	3
hsa-miR-3158-3p	0.0610214	6.96163	0.0447168	0.832526	0.997997	16	37	22	16	24	19	25	20	23	22
hsa-miR-203a	0.0598431	5.2815	0.0445398	0.832853	0.997997	8	7	6	5	4	6	7	9	6	7
hsa-miR-487b-3p	-0.0553415	5.75497	0.0434097	0.834956	0.997997	8	19	7	7	3	11	10	12	10	9
hsa-miR-6894-3p	0.162657	1.59901	0.0421178	0.837395	0.997997	0	0	0	0	0	0	0	0	0	0
hsa-miR-411-3p	-0.0559861	6.09662	0.0415214	0.838535	0.997997	13	21	8	9	5	17	15	10	13	12
hsa-miR-664a-3p	0.0912122	3.14361	0.0412175	0.839119	0.997997	2	1	1	0	0	2	1	1	1	1
hsa-miR-1538	-0.0955944	3.44816	0.0400246	0.841433	0.997997	2	1	1	2	2	0	1	1	1	1
hsa-miR-377-3p	0.0837299	3.71748	0.0399754	0.841529	0.997997	1	4	2	0	0	3	5	1	2	2
hsa-miR-4743-5p	-0.129184	2.2599	0.0387656	0.843914	0.997997	0	0	0	0	0	1	0	0	0	0
hsa-miR-214-3p	-0.185509	1.70738	0.0366873	0.848103	0.997997	0	0	1	0	0	0	0	0	0	0
hsa-miR-4485	-0.149717	1.91799	0.0364177	0.848656	0.997997	0	0	0	0	0	0	0	1	0	0
hsa-miR-3188	0.0913239	2.80952	0.0360528	0.849407	0.997997	1	1	0	0	0	1	1	0	1	1
hsa-miR-205-5p	-0.148262	1.8521	0.0353273	0.850911	0.997997	0	1	0	0	0	0	0	0	0	0
hsa-miR-6847-5p	0.191025	1.80945	0.0350464	0.851498	0.997997	0	0	0	0	0	0	0	1	0	0
hsa-miR-370-3p	0.0363667	10.1963	0.0324379	0.85707	0.997997	184	386	157	168	117	292	253	216	224	219
hsa-miR-497-5p	-0.140675	1.5603	0.0322762	0.857423	0.997997	0	0	0	0	0	0	0	0	0	0
hsa-miR-4662a-5p	-0.0878533	3.59392	0.0321791	0.857635	0.997997	1	4	1	1	2	0	2	1	2	1
hsa-miR-548ay-5p	-0.113477	2.20082	0.0318584	0.858339	0.997997	0	1	0	0	0	0	0	1	0	0
hsa-miR-212-5p	-0.108947	2.25854	0.0307591	0.860779	0.997997	0	0	0	0	0	0	0	0	0	0
hsa-miR-425-3p	-0.038062	8.49338	0.0304549	0.861462	0.997997	92	71	56	54	51	60	82	63	68	64
hsa-miR-19a-3p	-0.0683567	6.93534	0.0297415	0.863078	0.997997	28	33	33	4	6	16	52	20	25	23
hsa-miR-548l	-0.0982412	2.46775	0.0284675	0.866014	0.997997	0	1	1	0	0	1	1	0	0	0
hsa-miR-885-5p	0.0791905	2.73914	0.0269204	0.869673	0.997997	1	0	0	0	0	0	1	1	0	1
hsa-miR-148a-3p	0.0282039	14.3672	0.0258201	0.87234	0.997997	4972	4873	4828	1816	2863	3180	6498	3474	4122	4004
hsa-miR-106b-5p	-0.043833	6.94233	0.0250576	0.874224	0.997997	28	35	27	7	11	19	42	18	25	23
hsa-miR-552-3p	-0.110879	1.73694	0.0246758	0.875178	0.997997	0	0	0	0	0	0	0	0	0	0
hsa-miR-125a-3p	0.0570319	4.47998	0.0244871	0.875652	0.997997	3	4	3	3	4	2	2	4	3	3
hsa-let-7i-3p	0.059304	4.0046	0.0243197	0.876074	0.997997	4	3	3	0	1	3	4	2	2	2
hsa-miR-1294	0.0450704	4.72703	0.022907	0.879699	0.997997	4	4	4	4	3	4	6	5	4	4
hsa-miR-4647	-0.126134	1.62411	0.0228947	0.879731	0.997997	0	0	0	0	0	0	0	0	0	0
hsa-miR-143-3p	-0.0296491	12.1344	0.0217485	0.882758	0.997997	1028	938	992	484	493	823	1556	603	860	869
hsa-miR-125b-1-3p	-0.0942429	2.10097	0.0205774	0.885936	0.997997	0	0	0	0	0	1	0	0	0	0
hsa-miR-210-3p	-0.0400302	5.43744	0.0200833	0.887305	0.997997	8	12	8	4	5	6	13	6	8	7
hsa-miR-6755-5p	0.113208	1.8035	0.0200236	0.887471	0.997997	0	0	0	0	0	0	0	0	0	0
hsa-miR-21-5p	-0.023315	16.1544	0.0192469	0.889661	0.997997	16809	15928	17152	7047	8195	10698	23362	13238	14234	13873
hsa-miR-32-5p	-0.0525304	4.93852	0.0185726	0.891599	0.997997	6	8	5	1	1	3	16	3	5	6
hsa-miR-3928-3p	-0.0589695	3.51664	0.0180894	0.89301	0.997997	2	1	1	2	2	1	1	1	1	1
hsa-miR-6514-5p	0.0795237	2.63074	0.0166665	0.897279	0.997997	1	1	0	0	0	0	1	0	0	0
hsa-miR-766-5p	0.0328782	6.86608	0.0164471	0.897954	0.997997	21	28	13	22	19	18	22	21	21	20
hsa-miR-26a-2-3p	-0.103046	1.83807	0.015656	0.900425	0.997997	0	0	0	0	0	0	0	0	0	0
hsa-miR-4710	0.0965496	1.64389	0.0147137	0.903453	0.997997	0	0	0	0	0	0	0	0	0	0
hsa-miR-30c-2-3p	-0.0668467	2.80804	0.0146912	0.903527	0.997997	1	1	1	0	1	0	1	0	1	1
hsa-miR-330-5p	-0.0410973	4.09057	0.0146555	0.903644	0.997997	2	4	2	2	1	3	3	3	2	2
hsa-miR-3614-5p	0.0824924	1.83051	0.0145661	0.903937	0.997997	0	0	0	0	0	0	0	0	0	0
hsa-miR-18a-3p	-0.0330826	5.39664	0.0143447	0.904666	0.997997	9	11	7	4	7	7	7	6	8	7
hsa-miR-2355-3p	0.0380724	5.06724	0.0139374	0.906023	0.997997	11	4	6	2	4	3	10	5	6	6
hsa-miR-6515-5p	-0.055503	3.0465	0.0137842	0.906538	0.997997	1	2	1	0	1	1	1	1	1	1
hsa-miR-541-3p	0.0799724	2.05648	0.0134622	0.907631	0.997997	0	0	0	1	0	0	0	0	0	0
hsa-miR-664a-5p	0.0273211	6.96621	0.0134324	0.907733	0.997997	21	28	19	21	18	23	21	26	22	22
hsa-miR-4433b-5p	-0.0261745	9.39908	0.0129698	0.909329	0.997997	119	134	117	119	82	138	96	170	122	121
hsa-miR-4665-5p	0.0339067	5.17609	0.0128603	0.909711	0.997997	5	6	4	8	4	6	5	7	6	6
hsa-miR-516b-5p	-0.0933974	1.75678	0.0120027	0.912761	0.997997	0	1	0	0	0	0	0	0	0	0
hsa-miR-26b-3p	0.0238673	7.10227	0.0109099	0.916812	0.997997	29	30	22	19	23	24	28	22	25	24
hsa-miR-6763-5p	0.0924344	1.50894	0.010732	0.917491	0.997997	0	0	0	0	0	0	0	0	0	0
hsa-let-7a-5p	-0.0183853	13.6788	0.00992502	0.920643	0.997997	1990	3245	2394	2233	1815	2126	2790	2731	2465	2365
hsa-miR-6750-5p	0.0875787	1.49925	0.00857141	0.926236	0.997997	0	0	0	0	0	0	0	0	0	0
hsa-miR-425-5p	-0.0189102	10.2257	0.0085036	0.926527	0.997997	228	308	229	153	176	186	259	247	230	217
hsa-miR-495-3p	0.0219483	7.39204	0.00835731	0.92716	0.997997	28	57	21	21	15	45	40	26	32	31
hsa-miR-5009-5p	-0.101592	1.79368	0.0080969	0.928301	0.997997	0	0	1	0	0	0	0	0	0	0
hsa-miR-151a-5p	-0.0206562	7.05108	0.00758972	0.930577	0.997997	22	34	24	19	20	22	27	23	25	23
hsa-miR-3157-3p	0.0868627	1.57783	0.00731313	0.931851	0.997997	0	1	0	0	0	0	0	0	0	0
hsa-miR-548e-3p	-0.0258736	5.06259	0.0073082	0.931873	0.997997	7	8	6	3	3	4	10	6	6	6
hsa-miR-374a-3p	0.0336095	3.85849	0.0072638	0.93208	0.997997	2	3	3	0	0	1	5	2	2	2
hsa-miR-378a-3p	-0.0169561	9.91045	0.00708303	0.932929	0.997997	190	240	233	90	119	155	309	143	188	181
hsa-miR-4707-3p	0.0577937	1.63292	0.00683147	0.934128	0.997997	0	0	0	0	0	0	0	0	0	0
hsa-miR-410-3p	-0.0238198	5.85841	0.00624342	0.93702	0.997997	12	19	7	6	4	15	13	10	11	10
hsa-miR-151b	0.0514908	2.3415	0.00622606	0.937108	0.997997	0	1	0	0	0	0	0	1	0	0
hsa-miR-942-3p	0.0743301	1.56276	0.00592792	0.938629	0.997997	0	0	0	0	0	0	0	0	0	0
hsa-miR-329-3p	-0.0223969	5.82099	0.00558304	0.940438	0.997997	14	20	5	6	5	12	11	10	11	9
hsa-miR-126-3p	0.0129244	14.4845	0.0054288	0.941265	0.997997	5586	5562	4474	2278	2828	4244	5991	4076	4475	4285
hsa-miR-337-5p	0.0559032	1.97556	0.00494802	0.943921	0.997997	0	0	0	0	0	0	0	0	0	0
hsa-miR-1226-3p	0.0360629	3.34301	0.00490199	0.944182	0.997997	0	3	0	2	1	0	0	2	1	1
hsa-miR-1255b-5p	-0.0490943	2.57534	0.00488043	0.944305	0.997997	0	2	0	0	0	0	1	0	1	0
hsa-miR-7110-3p	0.0383754	3.01241	0.00448797	0.946588	0.997997	1	1	1	1	1	1	0	1	1	1
hsa-miR-181d-5p	0.0152753	7.22404	0.0043982	0.947124	0.997997	36	28	27	19	24	26	28	27	27	26
hsa-miR-362-5p	0.0453462	2.36178	0.00418888	0.948396	0.997997	0	0	0	1	0	0	1	0	0	0
hsa-miR-3074-3p	-0.0770759	1.74807	0.00410673	0.948904	0.997997	0	0	0	0	0	1	0	0	0	0
hsa-miR-877-3p	-0.0348857	2.44953	0.00391954	0.95008	0.997997	0	0	0	0	0	1	0	1	0	0
hsa-miR-22-3p	-0.0106968	13.9419	0.00391561	0.950105	0.997997	3674	3936	2976	1685	2481	2360	4138	2594	3067	2893
hsa-miR-200a-3p	0.0163568	5.54424	0.0034342	0.953269	0.997997	7	9	9	6	3	9	12	10	8	8
hsa-miR-6884-5p	-0.0453629	1.65897	0.00256698	0.959592	0.997997	0	0	0	0	0	0	0	0	0	0
hsa-miR-3187-5p	0.0531339	1.58521	0.0025356	0.95984	0.997997	0	0	0	0	0	0	0	0	0	0
hsa-miR-337-3p	-0.0165458	4.52861	0.00251034	0.96004	0.997997	4	6	2	3	2	6	4	3	4	4
hsa-miR-152-5p	0.0334699	2.1269	0.00239128	0.960998	0.997997	1	0	0	0	0	0	0	0	0	0
hsa-miR-99b-3p	-0.011842	7.10622	0.00228058	0.961911	0.997997	46	17	19	19	33	19	21	19	25	23
hsa-let-7f-1-3p	0.0143315	4.50884	0.0018874	0.965347	0.997997	4	5	4	1	2	5	4	3	4	4
hsa-miR-335-5p	-0.0125881	6.82033	0.00171139	0.967002	0.997997	26	25	26	8	9	17	35	24	22	21
hsa-miR-4306	-0.0181701	3.57581	0.00142072	0.969933	0.997997	1	3	2	0	1	0	4	1	2	1
hsa-miR-579-5p	0.0214852	2.05577	0.00107684	0.973822	0.997997	0	0	0	0	0	0	1	0	0	0
hsa-miR-296-5p	0.0138889	3.13706	0.000996269	0.97482	0.997997	2	1	2	0	1	1	2	0	1	1
hsa-miR-200a-5p	-0.0251293	1.55622	0.000812312	0.977263	0.997997	0	0	0	0	0	0	0	0	0	0
hsa-miR-24-3p	-0.00475454	12.9135	0.000730098	0.978444	0.997997	1763	1901	1418	893	1109	1305	1783	1452	1494	1412
hsa-miR-628-3p	0.00647376	6.87986	0.00068475	0.979124	0.997997	20	32	16	18	19	20	21	21	22	20
hsa-miR-374b-3p	0.0144936	2.55203	0.000683308	0.979146	0.997997	1	1	0	0	0	0	0	1	0	0
hsa-miR-873-5p	-0.0198375	1.62887	0.000661193	0.979486	0.997997	0	0	0	0	0	0	0	0	0	0
hsa-miR-556-5p	0.0146011	2.26803	0.000601949	0.980426	0.997997	0	1	0	0	0	0	0	0	0	0
hsa-miR-32-3p	-0.0167056	2.47076	0.000551408	0.981266	0.997997	0	1	1	0	0	0	0	1	0	0
hsa-miR-4750-5p	-0.00912543	3.85991	0.000522955	0.981755	0.997997	2	2	2	2	2	1	2	2	2	2
hsa-miR-1197	-0.0171607	2.09367	0.00050006	0.982159	0.997997	0	1	0	0	0	0	0	0	0	0
hsa-miR-301a-5p	-0.00733728	4.21256	0.000486184	0.982408	0.997997	4	3	3	1	2	2	5	2	3	3
hsa-miR-145-3p	-0.00518239	6.74962	0.000461389	0.982863	0.997997	24	26	21	10	13	16	36	14	20	20
hsa-miR-1301-3p	0.00440325	9.63326	0.000429333	0.983469	0.997997	147	184	106	144	127	145	120	169	145	140
hsa-miR-200c-3p	0.00377889	6.99962	0.000276801	0.986726	0.997997	25	30	20	18	17	22	22	29	23	23
hsa-miR-636	-0.00880699	1.92341	0.000254614	0.987269	0.997997	0	0	0	0	0	0	0	1	0	0
hsa-miR-940	0.00684982	2.37405	0.00021821	0.988214	0.997997	0	1	0	1	0	0	0	1	0	0
hsa-miR-331-3p	-0.00355402	5.84997	0.000192891	0.988919	0.997997	13	12	7	8	8	12	7	12	10	10
hsa-miR-4755-5p	0.00834444	2.88136	0.000159622	0.98992	0.997997	1	1	1	0	1	0	0	1	1	1
hsa-miR-1304-5p	0.00746105	1.70179	0.000119393	0.991282	0.997997	0	0	0	0	0	0	0	0	0	0
hsa-miR-4654	0.00956288	1.73808	9.20399e-05	0.992345	0.997997	0	0	0	0	0	0	0	0	0	0
hsa-miR-6803-3p	-0.00497021	1.39447	7.01176e-05	0.993319	0.997997	0	0	0	0	0	0	0	0	0	0
hsa-miR-3200-3p	-0.00438594	1.50807	6.40179e-05	0.993616	0.997997	0	0	0	0	0	0	0	0	0	0
hsa-miR-4326	0.00349118	2.67649	5.28816e-05	0.994198	0.997997	1	1	0	0	0	0	1	1	1	0
hsa-miR-18a-5p	-0.00184187	5.65458	3.76026e-05	0.995107	0.997997	10	11	14	3	5	7	15	8	9	9
hsa-miR-23b-5p	-0.00129685	4.76624	1.64247e-05	0.996766	0.997997	4	5	5	3	4	5	5	3	4	4
hsa-miR-382-5p	-0.000883223	9.88165	1.53997e-05	0.996869	0.997997	138	291	99	191	108	192	163	201	180	166
hsa-miR-199a-5p	0.000479512	11.913	6.30199e-06	0.997997	0.997997	1014	885	735	386	524	758	935	613	755	708

## Sheet: S. Data 2 - RNA seq gluc metab
Gene	2log Fold change	P-value log2FoldChange	miR	tissue
IRS2	-187035361829603	0.000599317425856327	452	BAT
IRS2	-134094105358743	0.00146310578839032	224	BAT
IGFBP1	333923087522608	0.00803936913497575	452	WAT
IGF1R	0.748120950746778	0.00967573528884483	452	WAT
SREBF1	-0.806703699335937	0.0137538347215915	224	WAT
PGM1	-0.555840631961948	0.0191409994162045	224	WAT
BDNF	-202769376212608	0.0229491360596688	224	BAT
PPARA	-113656300459518	0.0256436496284565	452	BAT
RETN	108647558092122	0.038487846140745	452	BAT
HK2	-0.469843741481259	0.0477929792632432	224	WAT
APOD	118007307287492	0.0568346918713868	452	WAT
RETN	-0.564347419221061	0.0605741349481374	224	WAT
IGF1R	0.824443908165685	0.0616631395721078	224	WAT
KCNJ11	387211037633964	0.0684918396832778	224	WAT
FABP5	-108349462469024	0.0689845627520728	224	WAT
IGFBP1	291690313274311	0.0762563943289914	224	WAT
MSTN	-346436061661312	0.107420340127651	224	BAT
GALM	-0.538417798315867	0.113936034276944	224	WAT
IRS1	-0.522526568977942	0.11609004370057	224	BAT
KCNJ11	371160976556631	0.119693769719588	452	WAT
PIK3R1	-0.583884628017321	0.124014533400075	224	WAT
TRPV1	-129136715598513	0.124892067156823	224	WAT
ATG7	-0.439308036633857	0.129915103722147	224	WAT
FABP5	0.547180891215037	0.137906538576119	224	BAT
PPARA	-0.627640049943986	0.142144951893122	224	BAT
HBEGF	-132548205338653	0.143161606542656	224	BAT
DLK1	20027134036716	0.150574112573584	452	WAT
SREBF1	-0.463555562628558	0.161503969239389	452	WAT
OAS1	100062163481811	0.162126222068598	452	BAT
PGM1	-0.326843424604496	0.16666715802668	452	WAT
DIO2	-0.807722057933025	0.168584032034708	452	BAT
DCN	0.451191454496824	0.169915003394523	224	WAT
CPT1A	0.373923681750604	0.174213518189752	224	WAT
FABP5	-0.735483865811216	0.174812023708504	452	WAT
LEP	-0.639172158562594	0.178511213610863	452	WAT
HK2	-0.293388771527178	0.181502730342711	452	WAT
GSK3B	-0.448260172711365	0.194502548034922	224	BAT
RETN	-0.410647710124459	0.20077124250203	452	WAT
OAS1	179888055748566	0.201745841386951	452	BAT
DIO2	-155577778047448	0.214164166972123	224	WAT
APOD	113266801858489	0.225604282929788	224	WAT
ALDH5A1	-0.36117933536528	0.242423442117474	224	WAT
TPI1	-0.573484702000925	0.242462788575939	224	WAT
OAS1	165174163781426	0.244943894898937	224	WAT
OAS1	117703628083819	0.255329101770668	224	WAT
AKT2	-0.264326862883384	0.27210476909054	452	WAT
IGFBP5	-0.602565822698219	0.283138953381751	224	BAT
TFAP2B	390349354380178	0.284166587117864	224	WAT
FABP5	0.740239611244801	0.284241718032268	452	BAT
PFKFB2	-0.426017887436989	0.284769503957175	224	BAT
APOE	0.505695391699693	0.284775270162902	224	BAT
PRKAA1	-0.529197355600098	0.2861527508873	452	BAT
CPT1A	0.248965885849497	0.290095848872131	452	WAT
PIM2	0.967423602450597	0.296239289326019	452	WAT
KCNJ11	-137663229100932	0.297202910145799	224	BAT
HRAS	0.528985537706848	0.298367752728131	452	BAT
HRAS	0.376467566602034	0.299306460227444	224	BAT
DLK1	0.562686929112519	0.300358572942916	224	BAT
DLK1	136129828688399	0.301388993062848	224	WAT
DLK1	0.807866601995005	0.305920142936173	452	BAT
AKT2	-0.25378142258148	0.306806047923482	224	WAT
LEP	146672544854482	0.308244418823106	452	BAT
LRP5	-0.386918355593697	0.310802661485661	224	BAT
DCXR	0.580127440222043	0.310899067772361	452	BAT
BAD	0.559538448768146	0.313257310004957	452	BAT
HECTD4	-0.388111595143625	0.31888204132493	224	BAT
TPI1	0.628330614528438	0.320371617342936	452	BAT
OAS1	0.875093932915325	0.323841755888023	452	BAT
BAD	0.366408728800281	0.332181650102753	224	BAT
WDTC1	-0.35416316359294	0.332457717500749	224	BAT
ADIPOQ	-0.337773225490357	0.340829409353682	224	WAT
HECTD4	-0.466307418236276	0.347827083653106	452	BAT
USF1	0.482875993362873	0.347989586340073	452	BAT
AKR1A1	0.357755931412168	0.355248447506359	224	BAT
LEP	-0.499274465328608	0.361585540572518	224	WAT
MSTN	280671666366834	0.362521996640781	452	BAT
NGF	0.522734463047904	0.363278304798687	224	BAT
IRS1	-0.23927302931084	0.36391790212413	224	WAT
HTT	-0.442637946302261	0.364878773872175	452	BAT
DCN	0.59671310883095	0.36630249987902	452	BAT
PRKAA1	-0.270919267659831	0.370534125849645	224	BAT
HTT	-0.331630680304324	0.383787600553739	224	BAT
ZBTB20	0.53404127366849	0.384415556349439	452	BAT
PKM	-0.288942503085717	0.387508045975951	224	WAT
AKR1A1	0.511384239095449	0.398018663949525	452	BAT
SLC2A1	-0.434669956397666	0.398240049596086	452	BAT
NR1H4	0.877246315921034	0.401755541125772	224	BAT
NPY1R	-0.613971859270766	0.41101970121593	452	BAT
PGM2	0.430613581611479	0.412391850927672	224	WAT
ADIPOQ	0.377136678851324	0.414691553493314	224	BAT
SMARCB1	0.270448516750468	0.415485220932407	224	BAT
PPARGC1A	-0.260528432926993	0.417537286567337	224	BAT
PFKFB2	168654032004804	0.417954821852264	452	BAT
TKTL1	-212360348247482	0.419840894438747	452	WAT
HECTD4	-0.225727080746223	0.421419410623391	224	WAT
GCK	-139065046763988	0.422072872232899	224	BAT
PCK1	-0.300552505565452	0.427137117090775	224	WAT
APOE	0.606666080048736	0.429135736372026	452	BAT
ADIPOQ	-0.311579674469516	0.43264841667281	452	WAT
BDNF	113787089318248	0.434794327963814	452	BAT
PPARGC1A	0.371931225943182	0.43544117894834	452	WAT
PIM2	0.719571826543997	0.438493866067579	224	WAT
TACR1	-186769698962207	0.440813182479604	224	WAT
ASIP	24334263318566	0.441507904296695	452	BAT
CPT1A	-0.320596138809938	0.442242648503523	224	BAT
ADPGK	-0.298799590853443	0.44407523177936	224	WAT
DCXR	0.359157560886966	0.446161126837443	224	BAT
HBEGF	-0.709239727639507	0.447184258548633	452	BAT
CD28	-0.783619031398211	0.450833256273315	452	BAT
APOD	109690088698535	0.456680844052417	452	BAT
LRP5	0.170029146187015	0.461963166926959	452	WAT
PML	0.2883467387096	0.46282200673103	224	WAT
ZBTB20	0.335994782617353	0.463873339977075	224	BAT
OAS1	0.618403759573683	0.467517195726538	224	WAT
APP	0.189137564113134	0.468654498074285	224	WAT
ITGB1	-0.251243287837175	0.471727516295245	224	BAT
SORD	0.262297582472779	0.472110493561359	224	BAT
SLC2A1	0.261352601731248	0.473651256777056	224	WAT
PPARGC1A	0.316620206178935	0.475626975830733	224	WAT
HDAC5	-0.187903938421469	0.476961020189486	224	WAT
IGFBP5	-0.220673149180032	0.477298898652793	452	WAT
ATG7	-0.174973214252887	0.480578185758373	452	WAT
GDF2	129545697133138	0.480639865644717	452	WAT
BRAT1	-0.262942969328215	0.487286972468854	224	WAT
DIO2	-0.81615200546197	0.495430123483951	452	WAT
RETN	0.407476834767927	0.496007670257569	224	BAT
PKM	-0.214943060167684	0.50027821515985	452	WAT
DIO2	-0.294953492586453	0.500721882803878	224	BAT
OAS1	0.5293483033739	0.502428592330078	224	BAT
SLC2A1	0.248942555707767	0.504087736399844	452	WAT
TFAP2B	171506682356749	0.505130831651354	452	WAT
IRS1	-0.370190006422828	0.508443862868561	452	BAT
PCK1	-0.299822631138987	0.509369444355786	452	WAT
TPI1	-0.276022789537635	0.512900497322578	452	WAT
SLC2A8	-0.235846754049248	0.514200155683908	224	WAT
ZBTB20	0.134230808296349	0.514571196555079	224	WAT
HRAS	-0.231186641060411	0.522948115726487	452	WAT
NPY1R	-0.443896892638627	0.525694840319617	224	BAT
LEP	0.528004420747406	0.526927038258446	224	BAT
IGFBP5	-0.153499070157871	0.5292532102183	224	WAT
HRAS	-0.249329571468781	0.529692211823908	224	WAT
GSK3A	-0.190381791246335	0.530394650742224	224	WAT
TRPV1	-0.453689039140674	0.532577208997484	452	WAT
IGF1R	0.278635450762074	0.537248301276299	452	BAT
OMA1	0.304856523694121	0.543740600287628	452	BAT
GALM	-0.163717156136549	0.544595090887931	452	WAT
PIK3CA	-0.162635646109203	0.547993151646097	224	BAT
OMA1	-0.257350421767283	0.557469552202561	224	BAT
NISCH	0.127536300791484	0.557729080364421	452	WAT
INPPL1	-0.1604608828119	0.55934632484423	224	WAT
PIK3R1	-0.37697754756565	0.559778815818519	452	BAT
FOXA2	110397067988077	0.56248065008946	452	WAT
WDTC1	-0.146254991449398	0.572365197099644	452	WAT
SMARCB1	0.295982679484273	0.573559070497283	452	BAT
PRKAA1	-0.145586712468166	0.577110511434765	224	WAT
G6PC	0.743775066646292	0.583148369951701	452	WAT
GCK	0.741637229139266	0.587794675216956	224	WAT
PIK3CA	-0.127849001555392	0.58780192322346	452	WAT
PIK3R1	-0.189713942387539	0.589040142008134	452	WAT
LEPR	-0.352621947515656	0.589101003201304	452	WAT
GCK	0.826815832734434	0.591908465955744	452	WAT
DCN	0.227739965080455	0.592529109933144	224	BAT
ADPGK	-0.197089426658129	0.596118599312687	224	BAT
IL6	0.954168390991219	0.598717259184225	452	WAT
GSK3B	-0.29320824047355	0.599978995326306	452	BAT
TACR1	0.98514855008634	0.606247396894297	452	WAT
IGFBP5	0.537415967195365	0.606628765298329	452	BAT
INPPL1	-0.202284413180374	0.606766831758161	224	BAT
PGM2	-0.283784449030923	0.609918052803967	452	BAT
PRKCB	-0.361987295236303	0.610449277763576	224	BAT
TNF	113639713243757	0.611897110491044	224	BAT
BAD	0.157003942957067	0.616960517159705	224	WAT
NGF	0.376962744113668	0.618844866001662	452	BAT
ATG7	0.200484225431139	0.620360307132367	224	BAT
MAPK14	-0.19235211242044	0.622922507154826	224	BAT
SERP1	0.211229509367325	0.624873564321224	224	BAT
PPARGC1A	-0.248250588168904	0.627917381768816	452	BAT
PKM	0.432955329877133	0.63181829415959	452	BAT
GDF2	0.942240936868238	0.63219751396927	224	WAT
TRPV1	-0.322552620142266	0.634946232074322	452	BAT
OAS1	-0.365084497792075	0.636694398601793	224	BAT
MYC	-0.300696969857535	0.637831502194848	224	BAT
PCK1	-0.545947443772298	0.639456939994561	452	BAT
SLC2A1	-0.179658499916307	0.640799146841026	224	BAT
SMARCB1	-0.155312956139428	0.64268934503312	452	WAT
IRS2	0.145709204902394	0.657023101721593	224	WAT
TRPV1	0.267770248660129	0.65898998331048	224	BAT
IL6	143484441964647	0.662637208806052	452	BAT
BDNF	0.737633591279186	0.664006712925549	452	WAT
ADIPOQ	0.324876833722306	0.666841130722837	452	BAT
PGM1	-0.166336707960483	0.670193622954493	224	BAT
ITGB1	-0.249108558079749	0.673959205309185	452	BAT
HDAC5	0.213498746026133	0.674617224247685	452	BAT
MAPK14	-0.108178760727402	0.675183970865604	224	WAT
SERP1	-0.209881078681423	0.676917821518457	452	BAT
PPARA	-0.317296372122966	0.677675225751614	224	WAT
OAS1	0.655101372707535	0.678541142404941	452	WAT
PIK3R1	-0.274059037912307	0.678769936918464	224	BAT
CD28	-0.480151317575492	0.679517982787124	224	WAT
PRKAA1	-0.0857430920315983	0.679867303589239	452	WAT
TCF7L2	-0.127502640147217	0.680246461289919	452	WAT
HDAC5	-0.110153497684513	0.680662460648952	452	WAT
NR1H4	0.438080728390993	0.681710725886309	224	WAT
ONECUT1	-102963971834531	0.682813114389351	224	WAT
NISCH	-0.175001409846743	0.684936975278324	224	BAT
SLC2A8	0.206699877824319	0.686379408869919	452	BAT
ATG7	0.223586003779538	0.689284315839584	452	BAT
ATG5	-0.153100293649749	0.689743825268869	224	WAT
NISCH	-0.217366684802265	0.691256040191748	452	BAT
USF1	0.159178702724327	0.691827634810088	224	BAT
SOCS4	-0.210694333237366	0.693458134401596	452	BAT
AKT2	0.220478177493015	0.693925746495201	452	BAT
GDPGP1	-0.240275866513819	0.69429618056356	452	BAT
SLC2A8	0.129417062204101	0.6951127507327	224	BAT
WDTC1	-0.0923560651276638	0.696537206560281	224	WAT
PIM2	-0.26118845314507	0.697876353183643	224	BAT
ZBTB20	-0.0950814627373677	0.702569506109744	452	WAT
MYC	-0.235291221391298	0.703160541622046	452	BAT
LEPR	0.590688942603314	0.706809696035895	452	BAT
KCNJ11	0.61190918441589	0.708315036286697	452	BAT
PGM1	0.206011052781592	0.716197826159132	452	BAT
GALM	-0.163424881164575	0.717378791982635	452	BAT
PFKFB2	-0.23037481568465	0.717558726210125	452	BAT
GDPGP1	-0.169688178743784	0.722126372761953	224	BAT
INS	0.741533373742981	0.723201754044387	224	WAT
APP	-0.161261181274693	0.724597851609562	224	BAT
HTT	-0.0794695352116324	0.724725219900508	224	WAT
APOE	-0.189669984075635	0.729025560975033	452	WAT
DCXR	-0.139859333846801	0.731497156821916	452	WAT
BRAT1	-0.117784792980648	0.736327468795905	452	WAT
GCKR	-0.434955701799577	0.743417034675261	224	BAT
HTT	0.0935305053132056	0.750577789314438	452	WAT
ALDH5A1	-0.075972101656246	0.753523724355064	452	WAT
MYC	0.112966237650173	0.753922363316987	452	WAT
PGM2	0.147455405792318	0.754019580362084	452	WAT
SOCS4	-0.064154018939523	0.756308870648845	224	BAT
GCKR	-0.490159058261992	0.757106786860857	452	WAT
IGF1R	0.0906921326766487	0.757155362029084	224	BAT
SORD	0.149254403673382	0.759896069000161	452	BAT
TCF7L2	-0.107020379263081	0.760085428420469	224	BAT
SOCS4	0.109022889580153	0.761236608100831	224	WAT
OAS1	-0.534165403862872	0.767411035108423	224	BAT
APP	0.0701063017657711	0.768865990377923	452	WAT
OAS1	0.270293374325688	0.770611927376851	224	WAT
USF1	-0.118229019051571	0.772650784108211	452	WAT
BAD	0.090810442056809	0.775064798752528	452	WAT
GALM	0.0969798946377174	0.777375540209686	224	BAT
AKT2	0.0866104765194672	0.777589404123492	224	BAT
TKTL1	-0.653499117779645	0.781128644979362	224	WAT
LEPR	0.221748571403889	0.787080065445943	224	WAT
HK2	-0.100569493705296	0.788287908322797	224	BAT
GCKR	-0.414066386371108	0.791575818924607	224	WAT
LRP5	-0.140745284326542	0.792116347472371	452	BAT
OAS1	0.168317081775526	0.796229920807909	452	BAT
INPPL1	-0.145951714289643	0.801751545225932	452	BAT
ASIP	0.561869020002475	0.808956418023809	224	WAT
TCF7L2	-0.0771792480005885	0.81025175593915	224	WAT
ATG5	-0.0868532855430156	0.815510617166275	452	WAT
ASIP	-0.697053856104939	0.816581338360033	452	WAT
USF1	0.0722055126156921	0.816781556199823	224	WAT
OMA1	-0.108383389163074	0.822009194073124	452	WAT
DCXR	-0.138079866045732	0.82244968243861	224	WAT
ITGB1	0.0547857908139657	0.826241342040141	224	WAT
IRS2	-0.0478965382987453	0.82673885443662	452	WAT
SREBF1	-0.123587958979303	0.828801744297772	224	BAT
PML	-0.128398664514679	0.831327709727256	224	BAT
PKM	0.109085613673256	0.83316756637718	224	BAT
MAPK14	-0.114882150064651	0.834405972150146	452	BAT
OAS1	-0.192146411380883	0.838597246844445	224	BAT
BDNF	0.292414093301094	0.840414991774115	224	WAT
HK2	0.0953242881155267	0.844302262842831	452	BAT
PML	0.0363627439676348	0.853778510921942	452	WAT
PIM2	-0.137874536472122	0.855169008209398	452	BAT
SERP1	-0.0357604179147729	0.855211482609078	452	WAT
SLC2A2	0.347778031138529	0.857394231587203	452	WAT
PFKFB2	-0.535669086170355	0.857497446166297	452	WAT
GSK3A	-0.093527923019111	0.858458795239723	452	BAT
HBEGF	0.163324383358033	0.859185508049256	224	WAT
NGF	0.225304867294924	0.862919656523135	452	WAT
SOCS4	-0.0286500095498241	0.866289949334106	452	WAT
ATG5	-0.0660164404126056	0.86806451891438	224	BAT
LEPR	-0.180022947372703	0.868510217372017	224	BAT
SLC2A2	-0.235702131679327	0.86857591222028	224	WAT
PFKFB2	0.0916640442402012	0.871567970391674	224	WAT
SLC2A8	-0.0620286840360901	0.872150858577852	452	WAT
OAS1	0.148859485574878	0.872632422267569	452	WAT
PRKCB	0.0675078711783371	0.874150260729581	224	WAT
LRP5	-0.0479168420765656	0.878357028529166	224	WAT
NPY1R	0.129700598948901	0.880367473756894	452	WAT
PFKFB2	-0.0739289579854425	0.881362490231053	452	WAT
GCKR	-0.203616564060015	0.881938422941743	452	BAT
HDAC5	-0.0732791308314034	0.883257462868783	224	BAT
PGM2	-0.070586429388934	0.884238335333285	224	BAT
G6PC	0.666436091788136	0.892262104370582	224	BAT
SORD	0.0326344770283567	0.892299245006207	224	WAT
PML	-0.0697969128439555	0.893918454278616	452	BAT
ATG5	0.0561562852223062	0.895588647539139	452	BAT
GSK3B	0.0367336470221358	0.896052169491874	452	WAT
APP	-0.0647105763632248	0.896598040046556	452	BAT
PCK1	-0.0770704937535719	0.901737208492317	224	BAT
GSK3B	-0.0183420001623708	0.902141231419781	224	WAT
MYC	0.0363787476788086	0.902149997409559	224	WAT
PIK3CA	0.0482922913886059	0.902508734766541	452	BAT
PPARA	0.10922365655657	0.902657981047951	452	WAT
ADPGK	-0.0613263378237838	0.90268462427666	452	BAT
GDPGP1	-0.0999032359440606	0.90537845981295	224	WAT
TCF7L2	0.0585055654760969	0.906175206971082	452	BAT
NR1H4	0.108322421420375	0.907257880327288	452	BAT
AKT1	-0.0316419239320513	0.911295022324596	224	WAT
OMA1	-0.0492680592476986	0.916117451778827	224	WAT
PRKCB	-0.13324637769276	0.918293371928906	452	BAT
CD28	-0.228739535648982	0.919128095637077	224	BAT
AKT1	-0.0307619134989909	0.92526752489147	452	WAT
NPY1R	0.0833054025002665	0.928661700942804	224	WAT
GSK3A	-0.0218089050300862	0.931723535475997	452	WAT
PIK3CA	-0.0186910902556052	0.933840829862932	224	WAT
SORD	0.0325031903788874	0.934162344723295	452	WAT
GCK	-0.0538541958320142	0.934467337468877	452	BAT
FOXA2	-0.210518925140688	0.935595743282767	224	WAT
SREBF1	-0.0308649147948167	0.936147312474574	452	BAT
CPT1A	-0.0551973111637105	0.937138465565736	452	BAT
ALDH5A1	-0.0235862268153424	0.937714164307941	452	BAT
G6PC	0.0358155404335413	0.940757821749625	224	WAT
APOE	-0.044734112349523	0.944321455553796	224	WAT
TPI1	-0.0187004857629821	0.9491459671286	224	BAT
IL6	0.291682247452453	0.953397972009767	224	WAT
TNF	0.121409154348719	0.954533243246996	452	WAT
OAS1	0.0422329290883447	0.954855916037433	452	WAT
NISCH	0.0163061760026863	0.95537952766433	224	WAT
SERP1	0.0161413756186723	0.956020603522186	224	WAT
HBEGF	-0.0948561908744582	0.957111918317744	452	WAT
WDTC1	-0.00169363764170534	0.95997395517886	452	BAT
BRAT1	0.0409235204805737	0.96172477462082	452	BAT
AKR1A1	-0.0149281148014286	0.962246717405261	452	WAT
GSK3A	0.00744012029082377	0.963710416132766	224	BAT
ALDH5A1	0.00836629400576752	0.966454339681328	224	BAT
OAS1	0.0143447452450057	0.966948586032042	452	WAT
BRAT1	-0.0468211451808039	0.968784804516669	224	BAT
DCN	0.033297797610533	0.97132833963894	452	WAT
MAPK14	-0.00393415888269734	0.974470652817447	452	WAT
NR1H4	0.0514023332005933	0.976565091956649	452	WAT
CD28	-0.0243684869573784	0.979404949267171	452	WAT
INPPL1	-0.0142630313025184	0.983000023571188	452	WAT
APOD	-0.00938483911006113	0.983880742686236	224	BAT
ITGB1	0.0064343581609346	0.984352172877803	452	WAT
SMARCB1	-0.0117821065770053	0.986173958591067	224	WAT
PRKCB	-0.0218749056433635	0.987540849011167	452	WAT
AKT1	-0.0198043132392542	0.988932510150669	224	BAT
AKR1A1	-0.0241123335500987	0.990033791407166	224	WAT
IAPP	-107196692816946	0.990146473185547	452	WAT
HECTD4	-0.0201765301367921	0.991139754657042	452	WAT
ADPGK	0.00516667426201209	0.991367852393316	452	WAT
AKT1	0.00750347458443245	0.992896572114694	452	BAT
IRS1	-0.000586554415642594	0.996533614922188	452	WAT
NGF	0.0248933623845471	0.999320628371483	224	WAT
GDPGP1	0.00941725220581155	0.999421760004651	452	WAT
ASIP	108101599348182	1	224	BAT
G6PC	0.107746726026169	1	452	BAT
IAPP	-0.865352356055541	1	224	WAT
INS	-0.0428017826775457	1	452	WAT
OAS1	-0.31813867233445	1	452	WAT
PDX1	0.0654620239761278	1	224	WAT
PFKFB2	0.427350091273424	1	224	BAT
PFKFB2	-0.0471524178538661	1	224	WAT
TNF	0.0100059954269248	1	224	WAT

## Sheet: S. Data 2 - Adipocyte different
Gene	2log Fold change	P-value log2FoldChange	miR	tissue
IRS2	-187035361829603	0.000599317425856327	452	BAT
IRS2	-134094105358743	0.00146310578839032	224	BAT
BMP7	22972297588872	0.00259206288845307	452	WAT
BMP7	226936508173712	0.00262233471595937	224	WAT
SLC2A4	-111094336714558	0.0029513156444538	224	WAT
SH2B2	-0.74353187999297	0.00892887358704712	224	WAT
AP1S2	171652320059823	0.00999838953622436	452	WAT
PTGDS	215092512526402	0.0106617242367196	452	WAT
SREBF1	-0.806703699335937	0.0137538347215915	224	WAT
ZFP36L2	-143322599089702	0.0164604578482829	452	BAT
TMEM120B	-0.903254620708214	0.017391555292072	224	WAT
CCND1	0.824689522394076	0.0182213621952862	452	WAT
SPP1	-292430543990968	0.0193536093413438	224	BAT
NR4A1	-154772336841119	0.0196559083823477	224	BAT
LGALS12	-0.52618556779238	0.0230682090955169	224	WAT
PPARA	-113656300459518	0.0256436496284565	452	BAT
ID2	110075651404868	0.0291185595897898	452	WAT
TMEM120A	-0.73678202752878	0.0349233600770478	224	WAT
MRAP	-0.989122031715809	0.0362657386744583	224	WAT
RETN	108647558092122	0.038487846140745	452	BAT
BSCL2	-0.500293456281771	0.0387756450668907	224	WAT
ARID5B	-103217263068556	0.0466013056095784	452	BAT
NUDT7	-0.65439815082372	0.046614233810298	224	WAT
TMEM64	-0.902167948959302	0.0477207888752329	224	BAT
ADRB3	-0.535079623890378	0.0483194810453261	224	WAT
ID2	0.993236164166047	0.0491088608948828	224	WAT
SFRP1	117064604866505	0.0500911691108111	452	WAT
PEX11A	-0.590282285531021	0.0501826184578325	224	WAT
NRG1	288735628417895	0.0505645726468279	224	WAT
GLIS3	0.834659290080047	0.0521507475109247	452	WAT
ADIG	0.840413186950628	0.0530511569862979	224	BAT
RETN	-0.564347419221061	0.0605741349481374	224	WAT
CEBPA	-0.461967196712968	0.0616293301547732	224	WAT
NCOR2	-0.678865999316501	0.064761897917663	224	BAT
SFRP1	0.980254540081936	0.0680424653160732	224	WAT
PEG10	-125166920054352	0.068743974524469	224	BAT
FOXC2	-168711094601583	0.0687832440835198	224	BAT
TMEM120A	-0.561344384933295	0.0732548392487336	452	WAT
NR4A2	-159842976869902	0.075026147010135	452	BAT
ARNTL	-0.920113080538602	0.0760914398154567	224	BAT
LGR4	-0.646693836499307	0.0779872013833607	224	BAT
ZFP36L1	0.415117443633229	0.0780442905555312	452	WAT
AP1S2	161486113715892	0.0795304757447224	224	WAT
PRDM16	-0.631254112446583	0.0808118418471218	224	BAT
ARNTL	145573939179199	0.0870922615375825	224	WAT
SOX11	-168161031968028	0.0895656721121087	452	BAT
CCND1	0.865854528434438	0.0907775757653658	224	WAT
SULT1E1	0.710723899386978	0.0927844752106863	224	WAT
NUCB2	0.615005856706976	0.0933247518230296	224	WAT
ZFP36L1	0.442054739157747	0.0935231326287903	224	WAT
SORT1	-0.380641995223839	0.0940434604015162	224	WAT
PRKG1	-317843125992337	0.0950269235729987	224	BAT
ENPP1	134440918723521	0.0959094186863006	224	WAT
HSD11B1	-0.712811013958682	0.098551803965214	224	WAT
RARRES2	0.806982900182749	0.100364823478109	452	BAT
FGF2	-0.488085461212826	0.100491418137894	452	WAT
NRG1	268751365207887	0.100683973197135	452	WAT
ATF3	-301562077107803	0.103145328309298	224	BAT
SLC2A4	-0.552154958134829	0.106305883610217	452	WAT
NR4A3	-0.824839586481747	0.106493014337597	452	BAT
BSCL2	-0.376757770047616	0.106704701925006	452	WAT
WDFY2	-0.969932662048636	0.10719626370464	452	BAT
MSTN	-346436061661312	0.107420340127651	224	BAT
FFAR4	-0.590914455229727	0.110892485814735	224	WAT
EBF2	-0.781146815978024	0.112321252572916	452	BAT
CEBPB	0.513511709674402	0.112393842253107	452	WAT
BMPR1A	-0.646711310793255	0.113397479985365	224	BAT
EGR2	-173857108811751	0.114396659344313	224	BAT
ATF5	0.57540490500718	0.1152901287591	224	BAT
IRS1	-0.522526568977942	0.11609004370057	224	BAT
ANGPTL8	0.636895898112672	0.117976508246482	224	BAT
TRIB3	0.685780763779421	0.118534693850568	224	BAT
TBX15	322945421857834	0.120940432959483	452	WAT
ATF3	-270876242981849	0.121467977021558	452	BAT
NUDT7	-0.473660518572272	0.121947019726318	452	WAT
PIK3R1	-0.583884628017321	0.124014533400075	224	WAT
SCAND1	0.969983933677258	0.1243553095772	452	BAT
TMEM120B	-0.517266789410085	0.125177177587589	452	WAT
PRDM16	-0.741707871825338	0.128121183173687	452	BAT
AAMDC	0.764575041015399	0.128876237950601	452	BAT
ITGA6	-0.390707248465027	0.130952773245803	224	WAT
ANGPTL8	-145314526212938	0.133584723391737	224	WAT
PPARG	-0.337059959838809	0.134715618254269	224	WAT
ERO1A	-0.769402433623666	0.136023923684083	452	BAT
ARNTL	128906271418276	0.138279906764676	452	WAT
EGLN2	-0.364529114355365	0.138377348056692	452	WAT
NOCT	-0.843057480895054	0.138951634786157	452	BAT
HES1	0.659248716527539	0.141646462422484	224	WAT
PPARA	-0.627640049943986	0.142144951893122	224	BAT
FFAR2	165705835845163	0.143303093345479	452	BAT
FNDC3B	-0.514954911177968	0.143544808913828	224	BAT
CMKLR1	-0.782552705528231	0.144289245873654	224	BAT
FAM57B	-0.813039889135585	0.145278015933382	224	WAT
FFAR4	-0.494899614779976	0.145965176197667	452	WAT
SPP1	140044841439632	0.146459108902521	452	WAT
AAMDC	0.520706045632555	0.149024587527129	224	BAT
EBF1	-0.326835118491324	0.149568148712696	452	WAT
AP1S2	-0.890697969966557	0.14986210107087	224	BAT
DLK1	20027134036716	0.150574112573584	452	WAT
MEX3C	-0.738725701380161	0.150951909161855	452	BAT
CCDC85B	0.73018806405157	0.151431120752437	452	BAT
BNIP3	0.612781985304136	0.151716248553856	224	BAT
NR4A1	-123532583378453	0.153851224265205	452	BAT
SCAND1	0.549437956669204	0.153896288024411	224	BAT
SOCS7	-0.531987247903729	0.15464627325218	224	BAT
VGLL3	-0.875727825518077	0.156273688083559	224	BAT
GPX1	0.576841746844699	0.158388775126232	224	BAT
SREBF1	-0.463555562628558	0.161503969239389	452	WAT
MRAP	-0.638814568524796	0.16319053336416	452	WAT
WNT1	-39457296989247	0.165472697184191	452	WAT
NCOR2	0.370493397458433	0.166098712465254	452	WAT
SOX11	-132108532857761	0.169966234060765	224	BAT
NR4A3	0.719040568210012	0.172917765226869	224	WAT
CAST	-0.429555825113576	0.17312943345849	224	BAT
RORA	-0.634393827729248	0.176121565697409	224	BAT
INSIG1	-100897985203124	0.177201068402195	224	WAT
LEP	-0.639172158562594	0.178511213610863	452	WAT
IL1B	-124996384864483	0.178670653272815	452	BAT
ADIG	-0.336238683822207	0.179013372983388	224	WAT
PTGDS	26375657920441	0.17902602888283	224	WAT
TBX15	-192248364310869	0.180967821458647	224	BAT
ID4	-0.821457882762411	0.181134513028638	224	BAT
IFT88	0.574851389445474	0.184037396637747	452	WAT
SOD2	-0.417678665796428	0.188992977403243	224	WAT
SOD2	-0.417678665796428	0.188992977403243	224	WAT
ADRB1	104918618997462	0.189066427197097	224	WAT
UCP1	-396293549126063	0.189471232264887	452	WAT
IFT88	0.5876379796209	0.191138824425026	224	WAT
WDFY2	-0.637365020349178	0.193166790588198	224	BAT
LAMA4	-0.286767400947348	0.193222304789066	224	WAT
TRIB2	0.478897474735517	0.193383945924594	452	WAT
GSK3B	-0.448260172711365	0.194502548034922	224	BAT
DACT1	0.601817053989604	0.196914236356765	224	WAT
CEBPD	0.375768256774141	0.197232728461887	452	WAT
MB	212326317098578	0.198604330329906	452	WAT
DYSF	-0.511839150894268	0.200082475173479	224	BAT
RETN	-0.410647710124459	0.20077124250203	452	WAT
MB	189207283508623	0.201788977512122	224	WAT
LRP6	-0.434570261496383	0.203072005420078	224	BAT
ESRRA	-0.450035823446636	0.203637148081571	224	WAT
EGR2	-110649510576911	0.204844259596936	452	BAT
E2F1	0.944094527470912	0.205008683260157	452	BAT
NIPBL	-0.346239813658018	0.206409215254849	452	WAT
ATF2	-0.626535238294758	0.209365749926583	452	BAT
ADRB1	-0.756954534619495	0.213918717717535	452	BAT
FOXC2	-134323790569293	0.216008085342027	452	BAT
SIK3	-0.456015841152964	0.218598081923307	224	BAT
PLCB1	-0.402818335086877	0.219263123852797	452	WAT
MEX3C	-0.418334555273876	0.219531222617691	224	BAT
ARL4A	-0.300528407002751	0.226027834501513	224	WAT
WIF1	249760278069577	0.226780022544361	452	WAT
NPY	464578984904989	0.226934901883531	224	WAT
SCD	-118861473652682	0.227485566130147	224	BAT
UCP1	-346926641072787	0.227513691100104	224	WAT
SH3PXD2B	-0.528544535848521	0.228690523866396	224	BAT
SMAD3	-0.428638337277674	0.23002963267586	224	BAT
SNAI1	-0.836258492586104	0.230456986829136	224	BAT
DKKL1	-465564493769033	0.231292022839627	452	WAT
MAPK8	-0.408814180651109	0.234250347200325	224	BAT
LAMB3	-0.655714230626518	0.236009789645992	452	BAT
HES1	0.511640962036728	0.237319089431699	452	WAT
PSMB8	0.599099141291131	0.241062196971447	452	BAT
PEX11A	-0.337868215198495	0.241779540902334	452	WAT
ID2	0.468582713823993	0.245435697083104	224	BAT
JAG1	-0.563629854932115	0.245522120126614	452	BAT
HDAC6	0.374880039410927	0.245851357670664	452	WAT
TAF7L	-469315020081681	0.246741775830689	452	WAT
IFT88	-0.466160951769667	0.247335305236243	224	BAT
MED1	-0.41352549172986	0.252466517415928	224	BAT
ZFP36	-0.47043248808196	0.252811049915246	224	BAT
ADIG	0.823679149507022	0.261362002806783	452	BAT
CEBPA	-0.282783118113897	0.261661127115375	452	WAT
MSX2	258833479847835	0.261768031608221	452	WAT
FGF10	-0.595692958725569	0.262307153624155	224	BAT
STK4	-0.574041892441092	0.262719768181454	452	BAT
LRG1	0.550820399590229	0.262856888302958	452	BAT
HTR2A	-265126917586052	0.263290468286168	452	BAT
SLC2A5	-24998530850275	0.26451721803636	452	WAT
ALOXE3	-206654219230744	0.267444002720037	224	BAT
ZFP36	-0.291825373159561	0.268263092778187	224	WAT
FRZB	-182052782363309	0.270631652170818	224	BAT
AKT2	-0.264326862883384	0.27210476909054	452	WAT
NUDT7	0.426719715044915	0.272332263828879	224	BAT
METRNL	0.577693871577296	0.272335525350616	452	BAT
CCDC85B	0.408214057761593	0.272537082226669	224	BAT
NR4A2	-0.813206472055914	0.272965829888583	224	BAT
WIF1	205793878290043	0.276090354386156	224	WAT
TMEM120A	0.405900975744429	0.276913957567075	224	BAT
ZADH2	-0.562569092111695	0.279753511805548	452	BAT
LGALS12	-0.248272990486397	0.280509168041698	452	WAT
EGLN3	-0.526095643013011	0.280770690210748	224	BAT
ZADH2	-0.300749213127546	0.280949214106906	224	WAT
CMKLR1	-0.368490132989917	0.281317088185922	452	WAT
GHRL	180918092981723	0.281938219742963	452	BAT
INSR	-0.361697630476825	0.284752193536046	224	BAT
HSD11B1	0.395458584961647	0.284915072871653	224	BAT
VDR	111777656396584	0.285985178867542	452	WAT
CCAR1	0.574887915508883	0.286121915130402	452	BAT
EBF2	-0.298854578242454	0.286347414523098	452	WAT
FGF2	-0.623343657474689	0.286423365768357	224	BAT
PLAC8	0.898016802746403	0.289715457199834	224	WAT
MRAP	0.379116409074758	0.291120860240946	224	BAT
CARM1	-0.371589076062366	0.293426088811416	224	BAT
WNT5B	0.788288750307591	0.293570988827082	224	WAT
ENPP1	0.825481689139314	0.29670652221023	452	WAT
ZNF385A	-0.916523157234311	0.296833226691939	224	BAT
TMEM64	0.299219291695107	0.298332563815951	224	WAT
HRAS	0.528985537706848	0.298367752728131	452	BAT
HRAS	0.376467566602034	0.299306460227444	224	BAT
ENPP1	-0.666125619941546	0.299385648875721	224	BAT
LRG1	-0.242147233415098	0.299525113260311	452	WAT
INSIG1	-0.766655643139112	0.299850495094558	452	WAT
DLK1	0.562686929112519	0.300358572942916	224	BAT
KLF5	-168378262839489	0.301181181528265	224	BAT
DLK1	136129828688399	0.301388993062848	224	WAT
NR1D1	-0.239296315885082	0.302169911836658	224	WAT
CREB5	-0.574633954086902	0.30274868347528	224	BAT
ATF5	0.683214284851038	0.303086968369502	452	BAT
PLAC8	287624990158759	0.303240104085949	452	BAT
INSR	-0.560204738260821	0.303321849216307	452	BAT
JDP2	0.393815136059602	0.303422420688215	224	BAT
WNT5B	0.77304078393157	0.303580451446295	452	WAT
TAF7L	-390197838664768	0.304397313410597	452	WAT
SH2B2	-0.233344866296252	0.305242120733751	452	WAT
DLK1	0.807866601995005	0.305920142936173	452	BAT
RORA	-0.238582185419886	0.306153741790039	452	WAT
AKT2	-0.25378142258148	0.306806047923482	224	WAT
PPARG	-0.213083834847126	0.307198655770383	452	WAT
LEP	146672544854482	0.308244418823106	452	BAT
LAMA4	-0.238824197900564	0.308757793133159	452	WAT
ASXL2	-0.343394857320506	0.309445963686273	224	BAT
LRP5	-0.386918355593697	0.310802661485661	224	BAT
ALDH6A1	-0.233544731190022	0.311436182108313	224	WAT
SYAP1	-0.239019657132077	0.312434363859007	224	WAT
FAM57B	-0.525655556366512	0.312725625244056	452	WAT
EGLN2	-0.261888906996762	0.313555680429796	224	WAT
CAST	-0.197287908213911	0.31807757232636	452	WAT
ATM	-0.412316880510193	0.31811590743573	224	BAT
ANGPTL8	-0.875641386246784	0.318528447125502	452	WAT
CTNNB1	0.225666832799144	0.318977576865557	224	WAT
DDIT3	0.382914895692455	0.319465976104942	224	BAT
MAP3K12	0.400673684379132	0.3196219438202	452	WAT
NR3C2	-0.561278504833302	0.320304967804915	452	BAT
CASR	-207332653378563	0.32042058546295	224	BAT
LRRC8C	0.305510801779633	0.320620375237928	452	WAT
ANGPTL8	0.946280113371128	0.32123156733179	452	BAT
FBXO9	-0.316239281508456	0.323325892081064	224	WAT
PRDM16	0.621135273597078	0.324203267277381	452	WAT
SYAP1	-0.211744883544121	0.324335586658075	452	WAT
VDR	0.467174799565042	0.324499697333695	224	BAT
TMEM64	0.263643714786806	0.325559538111115	452	WAT
VDR	101903207562542	0.325668056416948	224	WAT
TBL1XR1	-0.307067338088847	0.326345636812266	224	BAT
RGS2	-0.517984245284405	0.328122834201081	452	BAT
NFATC1	-0.390862739229719	0.328428263968163	224	BAT
NR4A3	-0.33748800263697	0.329014171695134	224	BAT
NPY	265619553697368	0.330101468534904	452	WAT
JAG1	-0.379192706947835	0.330505095275359	224	BAT
PEG10	-0.673194525840296	0.332108705343373	452	BAT
MSX2	209915595931511	0.332149618070443	224	WAT
ADORA2B	126849717252173	0.334499006003609	224	WAT
MEDAG	0.381352505988729	0.336333483888479	224	WAT
FN1	0.494407697739791	0.336752084812166	224	WAT
EBF1	-0.226243574641525	0.337907203274095	224	WAT
UBE2O	-0.267185209052696	0.339467285129911	452	WAT
ADIPOQ	-0.337773225490357	0.340829409353682	224	WAT
HSD11B1	-0.414287015512502	0.34088644950987	452	WAT
UBE2O	-0.288068827364511	0.341803339474476	224	WAT
TRIO	-0.407169270933172	0.34213803363064	224	BAT
MRAP	0.606554116033939	0.346172162634936	452	BAT
GPX1	0.603949308234183	0.346212084958098	452	BAT
TIMP1	0.870546535989009	0.348457125922234	224	WAT
TMEM120A	0.649864744849749	0.350778051866267	452	BAT
BMP2	-0.672298414515302	0.353255646775602	452	BAT
PARP1	-0.26760333961954	0.35429640150257	224	WAT
CEBPB	0.325905225553078	0.354620729238471	224	WAT
FOXA3	-18268218576062	0.356603005623217	452	WAT
SCD	132717936851613	0.357322033961504	224	WAT
SOD2	-0.287060985002379	0.358116938557976	452	WAT
SOD2	-0.287060985002379	0.358116938557976	452	WAT
CEBPD	0.45024302563323	0.358324020452755	224	WAT
ZNF516	-0.521005350266231	0.359637899934522	452	BAT
ASXL1	-0.357902851245344	0.360203870806176	224	BAT
HDAC6	0.460050466414951	0.361241265872745	224	WAT
LEP	-0.499274465328608	0.361585540572518	224	WAT
TAF7L	-285814485226295	0.36233688649426	224	WAT
MSTN	280671666366834	0.362521996640781	452	BAT
IRS1	-0.23927302931084	0.36391790212413	224	WAT
SMAD2	-0.436063692665203	0.365362163949309	452	BAT
ALMS1	-0.545924432362257	0.366684734757861	224	BAT
TRIO	0.242302662505417	0.367529378773782	452	WAT
ZNF516	-0.353627709924533	0.367599084264316	224	BAT
DYSF	-0.276368881479945	0.368087459365325	224	WAT
GDF10	0.372371417807117	0.370123488589577	452	WAT
CTNND1	0.295425263234851	0.370290245250979	224	WAT
GPC4	-0.346460725028539	0.370292952207594	224	BAT
DDIT3	0.466799615927148	0.370636119856987	452	BAT
HDAC9	-0.88069201020257	0.370733169788061	452	WAT
SLC2A5	0.499861779454154	0.372273297976845	224	BAT
PSMB8	0.637705526120577	0.37230154805629	224	WAT
RARRES2	0.302606177654873	0.372706110610349	224	BAT
GHRL	165184024712687	0.373824021884009	224	BAT
OSBPL8	-0.443151742175402	0.375230025526849	452	BAT
FOXO1	-0.198449610998246	0.375722338657855	224	WAT
SERPINF1	0.471794333213446	0.376879018641543	452	BAT
ALDH6A1	-0.588798553729786	0.377451998965729	452	BAT
HDAC9	-0.763009140128987	0.378198254847666	224	BAT
MKRN1	0.311364961940029	0.378455138852937	224	BAT
SMAD7	0.407112773382364	0.378474714803366	224	WAT
ADIG	-0.242324327735529	0.379012532039785	452	WAT
SAV1	0.259993149754932	0.379012951286238	224	WAT
LRP6	-0.465996483215698	0.380131878496446	452	BAT
MRTFA	-0.386661164842486	0.380232997678728	224	BAT
EBF2	-0.22541986789413	0.380420372299558	224	WAT
SERPINF1	0.223418919666268	0.380551488899422	452	WAT
WNT5A	-0.3459069590887	0.382777651996283	224	BAT
LMO3	-264608874516173	0.382905819475252	224	WAT
EGLN1	-0.248053858998099	0.383621334942917	224	WAT
NR4A3	0.479637013150274	0.383711099056398	452	WAT
ESRRA	-0.277943014033056	0.385326899263986	452	WAT
FBXO9	-0.26310321669269	0.385947972689954	452	WAT
GDF10	-0.433094527867884	0.39182643576642	224	BAT
EP300	0.22234577643134	0.391985155348371	452	WAT
PIAS1	0.278967978617159	0.392145832633125	224	WAT
SLC2A5	-148530179361243	0.393143484993531	224	WAT
FNDC3B	-0.443530408810622	0.399256425770965	452	BAT
GLIS3	0.488909226455724	0.400586492884416	224	WAT
ADM	0.546019102533168	0.400782481614926	452	BAT
STAT5B	-0.312994508072804	0.400799544619727	224	BAT
ID4	0.555674083679707	0.401688557817995	224	WAT
NR1H4	0.877246315921034	0.401755541125772	224	BAT
PER2	0.252297920949173	0.40178449603801	452	WAT
COPRS	0.530432885173864	0.401994883574358	452	BAT
SPP1	11809670685855	0.404060836229571	224	WAT
IFI16	126002487038927	0.404093520816193	224	WAT
PPARD	-0.335499571199575	0.407052902566374	224	BAT
OSBPL8	-0.289926079620509	0.407870762264905	224	BAT
UCHL3	0.366947391576253	0.407917935062626	224	BAT
CTNNB1	0.190820143152168	0.409161367583974	452	WAT
EP300	-0.429460703535244	0.410037698918733	452	BAT
SEMA3A	0.710043037008269	0.411167199633907	224	WAT
EGLN2	0.424202122632323	0.412024399972251	452	BAT
PTGFR	-104892972718206	0.414108762711848	452	WAT
ADIPOQ	0.377136678851324	0.414691553493314	224	BAT
RUNX1T1	0.588409551415311	0.415127549269086	452	BAT
SMARCB1	0.270448516750468	0.415485220932407	224	BAT
SMAD3	0.254100376129054	0.415493483774105	452	WAT
MED1	-0.420342786402031	0.415493600844642	452	BAT
ARID5B	-0.478363852473632	0.415774372548646	224	BAT
SYAP1	-0.402051558008149	0.416588735403392	452	BAT
PPARGC1A	-0.260528432926993	0.417537286567337	224	BAT
PER2	-0.387799442378558	0.420513262051525	452	BAT
CAST	-0.177172838597764	0.421091721642273	224	WAT
FGF10	0.248458091335125	0.421640384185616	452	WAT
MMP3	0.785146488556285	0.422023000661359	452	BAT
CREB5	0.437618012388817	0.422929117116623	224	WAT
VEGFA	-0.311715424723068	0.425059349833791	224	BAT
EIF2AK3	-0.4251891741091	0.425457355909328	452	BAT
DKKL1	-210042370312233	0.427233735320764	224	WAT
RNASEL	-0.454889397903261	0.427773028387509	224	BAT
FGF2	-0.228993321551375	0.427786121330664	224	WAT
OSBPL11	-0.389008150117297	0.431923720907334	452	BAT
SELENBP1	-0.190844124755093	0.431958762276005	452	WAT
TBL1X	-0.380599200128367	0.432590291723017	452	BAT
ADIPOQ	-0.311579674469516	0.43264841667281	452	WAT
IKBKB	0.191972379387112	0.433980588167116	452	WAT
PPARGC1A	0.371931225943182	0.43544117894834	452	WAT
ID4	-0.576734732488144	0.437086934650368	452	BAT
NR3C2	-0.306839262591323	0.437603665323439	224	BAT
LRRC8C	0.25259482970252	0.438503819001907	224	WAT
SELENBP1	-0.197866024706161	0.439436873887822	224	WAT
NOCT	-0.355794381371813	0.443924553562766	224	BAT
COPRS	0.40674614924273	0.445508629759707	224	BAT
FAM57B	0.376236590711958	0.446187053468235	452	BAT
GNB3	-135199602402	0.447292731151387	224	BAT
FGF1	0.535757370282742	0.449320869368845	224	WAT
ADM	0.389779634661402	0.449465836323458	224	BAT
CBY1	0.391724030602726	0.449839369712775	452	BAT
SLC25A27	0.729159151901613	0.450767918832811	452	BAT
RARRES2	0.211716649674037	0.451735274555782	224	WAT
DNMT1	-0.329169299527927	0.452817728301357	224	BAT
NOC3L	-0.239338028705222	0.453685269802103	224	BAT
SMAD7	0.318445358449134	0.455360278749384	224	BAT
AAMDC	-0.247492815802915	0.455784514218187	452	WAT
TRIB2	0.280526404292005	0.457970879743115	224	WAT
METRNL	0.303769405348188	0.459921632860184	224	BAT
ATM	-0.503177123239654	0.460241010841186	452	BAT
GRK5	-0.340120484970989	0.461116238149202	452	BAT
LRP5	0.170029146187015	0.461963166926959	452	WAT
ALMS1	-0.494577518265626	0.462439626573173	452	WAT
JAG1	-0.197333131543862	0.462490594961442	224	WAT
NOD1	0.238079235573598	0.464530410837974	224	WAT
PTGS2	-0.801761335515996	0.465477337635198	224	BAT
HMGA2	-210682396511968	0.466826304360551	224	WAT
SERPINF1	0.200992394477484	0.467883832791416	224	WAT
TPH1	114649097277307	0.469675288352617	224	WAT
SIRT1	-0.220788152291818	0.470135773934953	224	BAT
PTGS2	148546326713176	0.472169129688102	452	BAT
EBF2	-0.263415616125958	0.475068736374086	224	BAT
PPARGC1A	0.316620206178935	0.475626975830733	224	WAT
EP300	-0.26229300003382	0.477706685640281	224	BAT
INSIG1	-0.282743325967163	0.478242848081743	224	BAT
BMP7	114364557056444	0.478951382496293	452	BAT
SH3PXD2B	0.236372922667326	0.479144014959045	452	WAT
NUCB2	-0.294607372678933	0.481671839826245	224	BAT
IFI16	0.524460938536998	0.483663988472713	452	BAT
DLK2	187051123401553	0.484358612925498	224	WAT
DACT1	0.27147532531562	0.484512418387422	452	WAT
HDAC1	0.263638585088734	0.484953127359457	224	BAT
ATF5	-0.168833054304689	0.48516893350934	452	WAT
VEGFA	-0.440102298829647	0.486220826187052	452	BAT
PLAC8	0.864506877084696	0.48682135143071	224	BAT
SCD	-0.880507410582905	0.487055358305266	452	BAT
ADRB2	0.283050005106781	0.487393680074391	452	WAT
IFNG	-184498991835342	0.48808058758904	224	WAT
TIMP1	-0.855506069658398	0.490103060539597	224	BAT
SORT1	-0.386355836386542	0.490361652617486	452	BAT
KLF4	0.250396189032465	0.491545707489874	224	WAT
PPARG	-0.355143756638863	0.492160853673219	452	BAT
SIK3	-0.341428025792094	0.492179140621459	452	BAT
CREB1	0.23043964411666	0.492638647672643	224	WAT
NFATC4	0.380914842532077	0.493636556755452	452	BAT
INSR	-0.150277419118878	0.494713281022678	224	WAT
NOD1	-0.304723002550128	0.49477493047684	224	BAT
DLK2	-178646503812808	0.495211276200907	224	BAT
SELENBP1	0.34644615101881	0.495674317117036	452	BAT
FYN	-0.361014089494941	0.49568859503509	224	BAT
RETN	0.407476834767927	0.496007670257569	224	BAT
VGLL3	0.432526810200511	0.4961201906123	224	WAT
SNAI2	0.400663637462445	0.496761702767767	224	BAT
RNASEL	0.312975293791818	0.499498257032267	224	WAT
IGF1	-0.397864673660725	0.501681847555469	224	BAT
FGF1	-0.438660222201865	0.502253586756654	224	BAT
MRTFA	-0.363769790764078	0.504106210432762	452	BAT
SELENBP1	0.243238651439577	0.504588999997024	224	BAT
EDN1	0.378102796919337	0.505222242354277	452	BAT
ID4	0.429976335692834	0.506208573481514	452	WAT
TIMP3	0.164592168882847	0.506251604571733	452	WAT
PIAS1	-0.26917873737641	0.506262548991626	224	BAT
IFNG	-179346511074663	0.507792142616818	452	WAT
IRS1	-0.370190006422828	0.508443862868561	452	BAT
ZFP36	-0.166203991429047	0.508737359968454	452	WAT
SORT1	-0.257354676774657	0.508979830924961	224	BAT
BSCL2	0.252999133409138	0.51002473759405	224	BAT
PIAS1	0.304756585178131	0.510979945852689	452	BAT
FBXW7	0.30380734153964	0.511204814259713	452	BAT
FABP4	0.602989233025054	0.513860194531878	224	BAT
SAV1	-0.326068893105992	0.514640973614342	452	BAT
SFRP2	0.389426424515315	0.515154259715127	224	WAT
GDF3	-226006751573592	0.516059599037851	452	BAT
METRNL	0.332108192285891	0.516392322606733	224	WAT
ATF2	-0.182897719380326	0.516752179507564	224	BAT
ZNF516	0.204406644547891	0.516844067006557	452	WAT
VEGFA	-0.27439930905742	0.51729281861768	224	WAT
SMAD2	-0.218410132737427	0.517418527602058	224	BAT
TYK2	-0.229910217124484	0.52197988089207	224	WAT
HRAS	-0.231186641060411	0.522948115726487	452	WAT
PLAUR	-0.469494777382166	0.525407982255174	224	BAT
ZBTB7C	0.446672247863516	0.526184680315874	224	WAT
LIF	0.752301838322087	0.526419528376323	452	WAT
PTGFR	0.85199451746146	0.526831490053869	452	BAT
LEP	0.528004420747406	0.526927038258446	224	BAT
BMPR1A	0.185515826809203	0.527413985208213	224	WAT
RGS2	0.291090582768667	0.527693017619882	224	BAT
LGR4	-0.387937941489594	0.529666499520096	452	BAT
HRAS	-0.249329571468781	0.529692211823908	224	WAT
MKRN1	0.173328517239197	0.530419580103679	224	WAT
TRPM4	0.299446710455773	0.53149123896066	452	BAT
SFRP1	0.594035045070791	0.531801472810567	452	BAT
NOTCH1	-0.148920903698639	0.532477659823014	224	WAT
FRZB	136805456194673	0.532731125925955	452	BAT
SULT1E1	0.225676395013912	0.532943265006699	452	WAT
GPC4	-0.233289912928426	0.5335297755412	224	WAT
PIAS1	0.203069145957244	0.533942285584775	452	WAT
HES1	0.296007938955061	0.535501217680127	452	BAT
ZNF385A	0.933607126442697	0.536657358404318	452	BAT
ATM	-0.274514382586613	0.536966316250678	452	WAT
IFI16	0.385289654066461	0.537686775983478	224	BAT
SOCS1	0.619912995672515	0.538330357079213	452	BAT
ADORA2B	139690078081276	0.539190645183255	452	BAT
IFI16	0.912537352992169	0.54090854023622	224	WAT
GPS2	0.299213465701508	0.543941445928733	452	BAT
UBE2O	-0.2553314210238	0.544191361178316	224	BAT
DKKL1	189572057258242	0.544488913560761	224	BAT
LAMA4	-0.31016657268774	0.545166395403554	452	BAT
ESRRA	0.346333002367673	0.546047583294752	452	BAT
ESRRA	0.229667174502998	0.547531332936411	224	BAT
STK3	-0.290255953255626	0.549785087652943	452	BAT
FFAR2	-0.211900725188675	0.55071947346311	224	WAT
OSBPL8	0.200454864429839	0.551294175037991	224	WAT
STAT5B	-0.159451208707172	0.552436118227224	224	WAT
EDN1	0.263651720389646	0.553273503665722	224	BAT
AAMDC	-0.228239112416937	0.55331516851066	224	WAT
SIK3	0.162800273329158	0.554391222522267	452	WAT
ERO1A	-0.179822519179579	0.554564887961999	224	BAT
BSCL2	0.358894399307874	0.556048754021856	452	BAT
FOXA3	-116079546945818	0.556157355223061	224	WAT
CCAR1	0.133362690158763	0.557017129433365	224	WAT
SCD	-0.728975051684652	0.558252695843894	224	WAT
NFATC4	0.262489587434779	0.559565163671382	452	WAT
PIK3R1	-0.37697754756565	0.559778815818519	452	BAT
MED1	0.171993139593268	0.56018153714848	452	WAT
MECOM	-0.388136767441139	0.561026977511877	224	WAT
MAP3K12	0.253087264947562	0.561031093518628	224	WAT
PTPRQ	189144408375843	0.561292867936732	452	BAT
FOXA2	110397067988077	0.56248065008946	452	WAT
WNT5A	-0.235199105593616	0.563762559384135	224	WAT
LPIN1	-0.175817243888567	0.564488602391548	224	WAT
FFAR2	-0.184680207153108	0.565040962595276	452	WAT
NOTCH1	-0.268071449620134	0.565446105848276	452	BAT
PARP1	-0.165568984298129	0.566576930927054	452	WAT
CPXM1	0.304118645327301	0.566781000973569	224	WAT
ALOXE3	-117371891513171	0.567047367444181	452	BAT
ZADH2	-0.149809992991114	0.567727814786194	452	WAT
ZBTB7C	-0.367679242997709	0.569466678252966	452	WAT
ZNF516	0.219096445937273	0.570085642723008	224	WAT
EGLN3	-0.352369471331359	0.571155862175877	452	WAT
IL1B	-0.829272525387718	0.571371417519574	224	WAT
MECOM	-0.389772887859784	0.572235037168648	452	WAT
IGF1	0.124880669931582	0.5730505198255	224	WAT
PTGDS	-0.365196266818115	0.573248041997045	224	BAT
SMARCB1	0.295982679484273	0.573559070497283	452	BAT
TBX15	113372057141659	0.574454315513246	452	BAT
ADGRF5	-0.111739920990272	0.575188010181879	224	WAT
A2M	-216767952570431	0.576108121977064	452	WAT
ASXL2	-0.293668746470757	0.576420906299569	452	BAT
MMP1	204806760598181	0.576445629621697	224	WAT
ARL4A	-0.120833733532752	0.576621001391063	452	WAT
HDAC9	-0.48986748737927	0.579400601819525	224	WAT
ADORA2B	0.800539574065055	0.580876566007406	452	WAT
IFI16	-105957945697689	0.58098152993227	224	WAT
NFE2L2	0.152388714114077	0.582349698364221	224	WAT
UCHL3	-0.355882582616743	0.583120561299125	452	WAT
EGLN2	0.205718252462342	0.583226267076131	224	BAT
IFT88	-0.300390241972956	0.584434319652456	452	BAT
MEX3C	0.183075506614229	0.588177026272514	452	WAT
PRKG1	-0.650788870011102	0.588982554464605	452	WAT
PIK3R1	-0.189713942387539	0.589040142008134	452	WAT
HSD11B1	0.326855859310929	0.589775594801827	452	BAT
PPARD	-0.285041833540878	0.590820296553116	452	BAT
RARRES2	-0.100374578709139	0.590898048752926	452	WAT
SAV1	-0.150439185978901	0.591461557485072	224	BAT
SULT1E1	0.923758237817267	0.592171609801382	452	BAT
GNB3	-104718556929044	0.592238015574263	452	WAT
KLF5	0.689866047967177	0.592302825485928	452	WAT
KLF5	0.878066522303407	0.593560871023537	452	BAT
EDN1	0.256104041128499	0.5948208696421	224	WAT
SOX8	-0.757714720684121	0.595696320257479	224	BAT
TNFSF12	0.324786635202325	0.596224892026088	452	BAT
MAPK9	-0.131328455701332	0.596298268226868	452	WAT
IFI16	0.46064518848991	0.597195764795159	452	BAT
IL6	0.954168390991219	0.598717259184225	452	WAT
GSK3B	-0.29320824047355	0.599978995326306	452	BAT
PLAC8	0.422340945364016	0.602077756278151	452	WAT
WNT10B	0.848983899130301	0.603055996940012	224	WAT
AP1S2	0.604341718560173	0.6044628263037	452	BAT
SERPINF1	0.227548242597069	0.604679847614133	224	BAT
ITGA6	-0.121682469763954	0.605963128606548	452	WAT
SCD	0.774086490582333	0.606649591755683	452	WAT
SEMA3A	113023121632295	0.607028357294625	452	BAT
SMAD2	-0.183517835792808	0.607404741536938	224	WAT
MAPK9	-0.176981802326316	0.608606993018399	224	BAT
SH3PXD2B	0.203097029431668	0.609761612732357	224	WAT
ADRB2	-0.327092534808742	0.609765294562597	452	BAT
PTPRQ	0.641409834358253	0.610642757830826	224	WAT
LGALS12	-0.176967278303387	0.611653687927291	224	BAT
LRG1	0.194995924800988	0.611754951584994	224	BAT
TNF	113639713243757	0.611897110491044	224	BAT
CTNND1	0.156037429855711	0.613477169880744	452	WAT
ALDH6A1	-0.163030809193195	0.614079995853097	224	BAT
NFE2L2	-0.270712934641252	0.615452291559536	452	BAT
JDP2	0.280696951450951	0.615686239987735	452	BAT
GATA3	0.53224178832149	0.616548945750814	452	BAT
GNB3	102495675033495	0.61709792469439	452	BAT
PPARD	-0.171116880262186	0.617521381285328	224	WAT
STAT5B	-0.140431245735613	0.618559456870403	452	WAT
NR1D1	-0.320037469036122	0.619899383388012	224	BAT
LMNA	-0.120689907667974	0.62063656462041	452	WAT
FNDC3B	0.161718576366663	0.621054163764497	224	WAT
MAPK9	-0.128694885544623	0.621409116535396	224	WAT
PEG10	-0.370061569207934	0.621669161523944	452	WAT
HTR2A	-0.933381255415829	0.622771068386762	224	WAT
MAPK14	-0.19235211242044	0.622922507154826	224	BAT
CAVIN1	-0.146300904776688	0.623590171375065	452	WAT
MB	-0.823026490084778	0.623695937039263	224	BAT
CPXM1	0.259779199150473	0.623776742190246	452	WAT
IFI16	0.675462699781338	0.624702056487214	452	WAT
OSBPL11	-0.0931176912285614	0.625055415169	224	WAT
TBX15	122335340036058	0.626952507350824	224	WAT
BMP2	-0.24486218504181	0.627025208322838	224	BAT
PPARGC1A	-0.248250588168904	0.627917381768816	452	BAT
PEX11A	0.182943723345301	0.62801754073642	224	BAT
FNDC3B	0.144894176442748	0.629080599380235	452	WAT
VGLL3	-0.212867953766818	0.630298696246048	452	WAT
ZBTB16	-0.120025512125833	0.631933384153203	224	WAT
WNT5A	-0.282883268845871	0.632208215632756	452	BAT
SMAD3	0.171119710666162	0.632290572453723	224	WAT
SCD	-0.243093643817107	0.633047537825671	452	BAT
MRPS18B	-0.31780778919667	0.634554795052593	224	WAT
TRIB3	0.323050434889432	0.634918363277707	452	BAT
GHRL	-101909201610325	0.635287590990637	224	WAT
SOCS1	0.532929233524235	0.636787820556955	224	WAT
UCHL3	0.25067852792948	0.637574286938032	224	BAT
ATAT1	-0.237717813787024	0.637714033652088	224	WAT
MYC	-0.300696969857535	0.637831502194848	224	BAT
DDIT3	-0.198802681163645	0.638215061246263	452	WAT
MEDAG	0.371508261936594	0.639395668373684	452	BAT
STK4	-0.182783093385848	0.639459370060402	224	BAT
ZBTB16	-0.160993457056508	0.642417461483269	224	BAT
SMARCB1	-0.155312956139428	0.64268934503312	452	WAT
CAVIN1	-0.129237714084817	0.643513276451943	224	WAT
ASXL1	-0.252376314885456	0.644069002158765	452	BAT
WWTR1	0.125919781797635	0.644506763589302	452	WAT
CCND1	0.22678084356824	0.644558976572474	224	BAT
PER2	-0.184023759636843	0.645171781606385	224	BAT
TAF7L	-0.905141039154002	0.64545118959376	224	WAT
CEBPB	-0.240820944046537	0.645884411735445	452	BAT
SYAP1	-0.0852393814731063	0.646145030148716	224	BAT
MEX3C	0.171379762036024	0.648287660380872	224	WAT
CAVIN1	0.302025050565746	0.65017359690243	452	BAT
ADRB1	-0.178917974846542	0.651959646374913	224	BAT
FGF10	-0.105832275328388	0.652058730504547	224	WAT
GATA2	0.175880334496526	0.652078709474047	452	WAT
CCAR1	0.264915413405771	0.652254716460545	224	BAT
UBE2O	-0.238862036484469	0.654682476788554	452	BAT
PLCB1	-0.140392360660917	0.654714694218106	224	WAT
INSIG1	-0.194757932076329	0.655477471934836	452	BAT
ZBTB7C	-0.34849028907703	0.65578488641537	452	BAT
CEBPD	0.349205696313694	0.65580442164114	452	BAT
ALDH6A1	-0.0988322737496497	0.656239798196355	452	WAT
IRS2	0.145709204902394	0.657023101721593	224	WAT
FABP4	-0.374724655096957	0.662475729961187	224	WAT
IL6	143484441964647	0.662637208806052	452	BAT
GLIS3	-0.337525031251713	0.662978385113095	452	BAT
NFATC1	0.149095729128477	0.663031102174557	452	WAT
LAMB3	-0.142472714002503	0.664474712409756	224	BAT
JUP	0.236183329992879	0.664605608173412	452	BAT
SFRP2	0.713076489635243	0.665238555404752	452	BAT
RNASEL	0.335932084982765	0.665542863911727	452	BAT
CAVIN1	0.155775206598509	0.666214016318694	224	BAT
ADIPOQ	0.324876833722306	0.666841130722837	452	BAT
BBS12	0.343057348456084	0.666972371085159	224	WAT
RORC	0.116825696101997	0.66811265359976	452	WAT
FFAR2	-0.305648076274716	0.668458011418951	224	BAT
DACT1	-0.311034853368347	0.669510907726752	224	BAT
LIF	0.516243507585998	0.669623977131767	224	WAT
NFE2L2	-0.135902767947597	0.66983479493701	224	BAT
CREB5	0.428935565854858	0.670670083047948	452	BAT
NFE2L2	0.113610710968204	0.671995817079254	452	WAT
MMP11	-0.278344864207318	0.6720646464946	452	WAT
TPH1	0.558115413644763	0.672098910698899	224	BAT
NFATC1	-0.238357461640728	0.672540968207564	452	BAT
FBXW7	-0.152261919947298	0.672802086194559	224	BAT
ATF5	-0.11773308866305	0.673814842708409	224	WAT
TBL1X	-0.144340493838037	0.67452060684447	224	BAT
MAPK14	-0.108178760727402	0.675183970865604	224	WAT
LIF	0.267613617370663	0.675321693168837	224	BAT
RGS2	0.229844405070805	0.676350368818284	452	WAT
SENP2	-0.121908729513757	0.676671014117742	452	WAT
ARID5B	0.18207278167732	0.676744571448625	452	WAT
PPARA	-0.317296372122966	0.677675225751614	224	WAT
SLC25A27	0.381271612714839	0.677821347893259	224	WAT
TIMP3	0.146361177285748	0.678040793195898	224	BAT
TAF8	0.200256898361398	0.678125269768091	452	BAT
PIK3R1	-0.274059037912307	0.678769936918464	224	BAT
ADM	0.220361199444367	0.679783122390909	224	WAT
TCF7L2	-0.127502640147217	0.680246461289919	452	WAT
FAM57B	0.139267245741941	0.680488193852206	224	BAT
IKBKB	0.104552785243712	0.681020859067455	224	WAT
EGLN1	-0.111757696620363	0.681248649424751	452	WAT
NR1H4	0.438080728390993	0.681710725886309	224	WAT
FGF1	-0.117603413513041	0.6831669045077	452	WAT
NOCT	0.135841417241794	0.684910655169012	452	WAT
CARM1	-0.123298286541886	0.686654328539137	224	WAT
BBS12	0.244515336304765	0.687479016998048	224	BAT
LAMA4	-0.162714173947406	0.688818663263913	224	BAT
FGF10	0.299144206041933	0.689482607978666	452	BAT
ZC3H12A	-0.241728874250687	0.690137264932908	452	WAT
NR1D1	-0.0681738005724746	0.691062586825433	452	WAT
ZFP36	-0.216332533940295	0.691312024458565	452	BAT
TRPM4	-0.226206774458585	0.692821590513369	452	WAT
PSMB8	0.122995579998941	0.692932696298445	224	BAT
NFATC4	0.208223060502242	0.693128073859606	224	WAT
TMEM120B	0.224482451503018	0.693244431971936	452	BAT
DNMT1	-0.21570640418411	0.693282638865537	452	BAT
SOCS7	-0.1234061027823	0.693291929098489	452	WAT
TRIB3	-0.242270218408477	0.693503353431595	452	WAT
AKT2	0.220478177493015	0.693925746495201	452	BAT
SOD2	0.177588256705062	0.694194265357668	224	BAT
SOD2	0.177588256705062	0.694194265357668	224	BAT
PSMB8	-0.136396179748159	0.696662884460474	452	WAT
OSBPL11	-0.104992842923711	0.69741968870253	224	BAT
ATF3	-0.31521167714779	0.697976792634745	452	WAT
CBY1	0.124546794461153	0.699096810788115	224	BAT
CBY1	0.198198534577573	0.699196182669894	224	WAT
SCD	-0.412474214116099	0.701438724293044	452	WAT
ADRB3	-0.179062824988192	0.701618191150443	452	BAT
PLAUR	0.169728102981048	0.701619417200339	224	WAT
SNAI1	0.359039121454223	0.701722379872784	452	WAT
TBL1XR1	0.131932653182802	0.702491500974643	452	WAT
MYC	-0.235291221391298	0.703160541622046	452	BAT
IL1B	-0.659538336341694	0.703564049471152	452	WAT
RORA	0.333391648240868	0.703618075009492	452	BAT
PARP2	0.142406670359224	0.707688737186921	224	BAT
MEDAG	-0.118240368582802	0.707820969473951	452	WAT
RUNX1T1	-0.256267749853661	0.71014629563117	452	WAT
GATA3	0.491767764684293	0.710566876566274	224	BAT
ITGA6	-0.173053475044839	0.710816769439905	452	BAT
MRTFA	0.148150438308628	0.7112348080202	452	WAT
CTBP2	0.135012180768691	0.711285183071521	452	WAT
NOC3L	0.186436368787592	0.711646500621725	452	WAT
NCOR2	-0.218769573208398	0.71199989058972	452	BAT
CTBP1	0.190239866284647	0.712221612512878	452	BAT
RUNX1T1	0.271763602182216	0.712484827315392	224	WAT
GATA2	0.122208555351046	0.713132154613101	224	BAT
TRIO	-0.203293733411168	0.713972978924397	452	BAT
SEMA3A	-0.242516082260012	0.714619301390387	452	WAT
SMAD6	-0.149351591618787	0.714862636922697	452	WAT
SULT1E1	-0.278765020466251	0.71686295187133	224	BAT
NR3C2	-0.233410563610143	0.717623074554873	224	WAT
LGR4	0.111800617271253	0.718220696440456	224	WAT
FN1	0.431182686515492	0.718727402106812	452	BAT
PER2	-0.0997755698155587	0.718859000189111	224	WAT
IGF1	-0.0671179183527216	0.719074515429473	452	WAT
MKRN1	-0.090209744120586	0.719174607441626	452	WAT
KLF4	-0.258070615557349	0.719187194648964	452	BAT
ENPP1	-0.323891097231334	0.71924455963945	452	BAT
PARP2	0.152044591080445	0.720091820721056	452	WAT
ZFPM2	0.262404133958273	0.720384520338684	224	WAT
CCAR1	-0.085413166766088	0.720804636169269	452	WAT
METTL8	-0.235719812627796	0.722036188226113	224	WAT
INS	0.741533373742981	0.723201754044387	224	WAT
ZFPM2	-0.184701115595825	0.723591019068211	452	WAT
OSBPL8	0.169391887812583	0.724461719869316	452	WAT
EIF2AK3	0.133344261164201	0.724635510623932	452	WAT
AXIN1	-0.163829901625527	0.724901170603177	452	BAT
SH3PXD2B	-0.242854603076177	0.726561122669701	452	BAT
ATF3	0.299796106000562	0.727213781420827	224	WAT
ARL4A	-0.171350957749213	0.72793905412795	452	BAT
KLF4	-0.280176878448091	0.728168245556917	224	BAT
STK4	0.10492309203677	0.728419763671693	452	WAT
SNAI2	0.34225134879361	0.728536523175945	224	WAT
SAV1	0.109626693670368	0.728542690805342	452	WAT
TGFB1I1	-0.260997107052063	0.728596565223043	224	BAT
NR4A2	0.291031190232748	0.729692689017889	224	WAT
NCOR2	0.0892214185431057	0.729717720356615	224	WAT
TRIB2	0.0868936002601081	0.72977349452925	224	BAT
SOX11	-0.327259283202514	0.730972583704563	452	WAT
GPS2	-0.144961820743144	0.732040323659065	224	WAT
JDP2	0.179288499191387	0.732477508286726	224	WAT
TRPM4	-0.167752893021401	0.732610267838865	224	BAT
TRIO	0.1205987421683	0.733767819386004	224	WAT
PPARG	0.0991529221441189	0.734343450212733	224	BAT
MB	0.535873794989319	0.734553018762251	452	BAT
ZNF385A	-0.124647961563136	0.734791708728629	452	WAT
LIF	0.487976805399674	0.735367701037247	452	BAT
PTGS2	0.382746577482637	0.7354654165478	224	WAT
GDF10	0.132960561026367	0.736182720061796	224	WAT
CCDC85B	-0.116727643811635	0.736609907263505	452	WAT
LMNA	-0.0899279837148695	0.736816771812259	224	WAT
SENP2	-0.180294055235191	0.737117158092717	452	BAT
GPER1	0.212793382414071	0.737639472289773	452	BAT
CTBP2	-0.162632856274973	0.737680600121697	452	BAT
SLC2A4	0.205683379848791	0.738868566380434	452	BAT
HMOX1	-0.136018202267015	0.739073643060546	224	BAT
SORT1	-0.0610096183150221	0.739965740018364	452	WAT
A2M	-0.779103702131008	0.740654957153272	224	WAT
SNAI2	0.239956642571902	0.741048946741777	452	BAT
RORA	-0.0746526769702938	0.741416737019891	224	WAT
TAF8	0.123607468600169	0.741709689580365	452	WAT
CREBL2	-0.175463189790512	0.741991537152958	452	BAT
SIRT1	0.136905553551799	0.742652627691378	224	WAT
FBXO9	-0.167765073522121	0.743107296023945	452	BAT
FOXC2	-0.300617169746129	0.743174269886796	452	WAT
GATA3	0.354621339276643	0.743869460725644	224	WAT
FN1	-0.381006699400028	0.745014424033051	224	BAT
CCDC3	0.133037428245519	0.745156944455276	452	WAT
XBP1	-0.087540931141757	0.745657664505717	452	WAT
CREBL2	0.110701499272997	0.745662151257334	224	BAT
FGF2	0.313357678088638	0.74629934211373	452	BAT
CCNY	-0.17292771743906	0.74689667375792	452	BAT
IFI16	-0.2749378326739	0.747108595927063	224	BAT
MECOM	-0.174140469168626	0.747263999258084	452	BAT
HDAC3	0.164991920693338	0.747890394322467	452	BAT
HDAC3	-0.0871322938254226	0.748420086531726	452	WAT
PLAUR	-0.219682507242498	0.749353973828925	452	BAT
ZC3H12A	-0.19807008694604	0.749379059308389	224	WAT
NUCB2	0.172830388821511	0.750893270160999	452	BAT
LMNA	0.170754920716553	0.752397175203168	452	BAT
TBL1X	0.101602500617285	0.752746316305134	452	WAT
MYC	0.112966237650173	0.753922363316987	452	WAT
ADRB3	0.0687523244402134	0.756155181338172	224	BAT
CTNNB1	-0.195350729016281	0.756181502051715	452	BAT
NRP1	-0.175170411295426	0.756196218536297	452	BAT
PRDM16	0.185384889252448	0.756804011278698	224	WAT
SEMA3A	-0.494985159886554	0.756824421130063	224	BAT
SELENBP1	0.408332074980472	0.75708327568325	224	WAT
NUCB2	0.121762385934005	0.757749474550402	452	WAT
MAP3K12	0.116102909186211	0.75846584634384	224	BAT
EGLN3	-0.180928432492671	0.758619018334918	224	WAT
WNT5B	-0.24536881519203	0.759805832521323	224	BAT
JDP2	0.150882066685602	0.759867445128608	452	WAT
TCF7L2	-0.107020379263081	0.760085428420469	224	BAT
GRK5	-0.112514862574917	0.760245380859229	224	WAT
GPX1	-0.0557516859233461	0.76140018703198	452	WAT
SENP2	-0.0794669049005124	0.762204237611784	224	WAT
CTBP2	0.114404487411335	0.763169416179413	224	WAT
STK3	-0.0948244612095341	0.763784832789661	452	WAT
FAM120B	-0.105449642265462	0.765309170896586	224	BAT
GDF3	0.749141810002281	0.765329978809313	452	WAT
LPIN1	-0.19878082899625	0.765577570540519	452	BAT
SLC25A27	-0.148437561195204	0.765907641945531	224	BAT
WNT10B	0.377576472947332	0.768284485070052	452	BAT
VASP	-0.141929870236476	0.768338493644733	452	BAT
NIPBL	0.159768627297272	0.768585604558811	452	BAT
HTR2A	-0.588037602734102	0.768597105340821	452	WAT
LAMB3	-0.259530096863793	0.769158868686328	224	WAT
CTNND1	0.149532387980397	0.769180880816135	452	BAT
IFI16	0.355232006710608	0.76936279047335	452	WAT
TAF8	-0.128529456565931	0.770683689608387	224	BAT
MAPK8	0.120100317127891	0.771037997836054	452	BAT
CREB1	0.141397889533737	0.772806904523004	452	BAT
ATF2	-0.050683638949362	0.773448610188195	452	WAT
MAPK8	-0.0911505993166547	0.774242342527885	452	WAT
SENP2	-0.0999289612103627	0.774336715185789	224	BAT
SFRP1	-0.244913580341479	0.774463087766795	224	BAT
ZFPM1	-0.173260768504099	0.774496964383815	452	WAT
CCNY	-0.0866670644742302	0.77509602414888	224	BAT
TGFB1I1	-0.179728442984215	0.775161355011865	452	WAT
LRRC8C	-0.13846079546087	0.775286774612143	224	BAT
PARP2	0.128464754628314	0.775824436837164	224	WAT
SOX8	0.441414817654578	0.776067014088282	224	WAT
GATA2	0.131131154023422	0.77660038392852	224	WAT
PTGFR	-0.151662080174881	0.776761762484359	224	BAT
AKT2	0.0866104765194672	0.777589404123492	224	BAT
EGR2	-0.327464494999527	0.777819251737429	452	WAT
NR3C2	-0.202768655719472	0.778827522110512	452	WAT
CPXM1	-0.271194282180517	0.781175082878272	224	BAT
MEN1	0.0895798279608798	0.782410664502174	224	BAT
VGLL3	0.222617659297978	0.783840049262702	452	BAT
JUP	-0.0739954452793942	0.784032131960216	452	WAT
NOCT	0.0625729302648075	0.78530720069759	224	WAT
CREB5	0.130607167177924	0.785968645849318	452	WAT
HDAC1	0.157441896171862	0.786180624793676	452	BAT
HDAC6	-0.125992432503945	0.786706788857147	452	BAT
JUP	-0.0636817620846545	0.787302801516259	224	WAT
EGLN1	-0.17385589725527	0.789136688068562	452	BAT
MED1	-0.075666995811358	0.789345397340978	224	WAT
GPC4	0.0573111779710407	0.789427121826052	452	WAT
LMNA	-0.0846503962824014	0.790041239658368	224	BAT
IGF1	0.177317870534664	0.7907629300058	452	BAT
ADRB2	-0.238227704962898	0.791981477279273	224	BAT
LRP5	-0.140745284326542	0.792116347472371	452	BAT
ATF2	0.0948525242738864	0.792780091866943	224	WAT
ZBTB7A	-0.137958114948923	0.793008891316935	452	BAT
MMP11	-0.129279530571009	0.793143587683339	224	WAT
MMP11	0.125174891430673	0.793212487970014	224	BAT
WWTR1	0.0818474660205447	0.79383908578138	224	WAT
SH2B2	-0.0818395748685922	0.794013668402171	224	BAT
E2F1	-0.167983447388615	0.794221549584817	224	WAT
MMP11	0.177390699362454	0.794321298219129	452	BAT
NR1D1	0.147297817755912	0.794679969620115	452	BAT
NOD1	0.0633575385671819	0.79664311345284	452	WAT
PRLH	118544813279711	0.797268477424312	452	WAT
SMAD7	0.119632074574616	0.798440769286519	452	BAT
LRP6	0.0680274320306855	0.798460326220949	452	WAT
GPS2	-0.0948336825674736	0.799171247510137	452	WAT
NRP1	0.0630659453829819	0.799271458776907	224	WAT
FBXW7	-0.103121906999592	0.799512946699274	452	WAT
MKRN1	0.128443736712507	0.800153533315388	452	BAT
NOC3L	-0.131602941504058	0.800238461046334	452	BAT
ERO1A	0.136317883379618	0.800888401481144	224	WAT
MEN1	-0.0788478284797839	0.802796989194523	452	WAT
TNFSF12	0.121659848634231	0.804050987966318	224	BAT
FABP4	-0.296185978248263	0.804544752410134	452	WAT
WDFY2	-0.136482561200214	0.804907367619779	224	WAT
SMAD6	0.115931893578531	0.805931272735916	224	WAT
EGLN3	0.175134613936822	0.80611667485454	452	BAT
ALMS1	-0.117557381386609	0.806341466607959	224	WAT
TBL1XR1	0.0814369140978499	0.806439196876899	224	WAT
GPER1	0.302418141050696	0.806575101983914	452	WAT
BMP2	0.166831551132542	0.807138124996803	224	WAT
EGR2	0.185409048271546	0.808112921277533	224	WAT
FABP4	0.396247223314163	0.808301670865537	452	BAT
TCF7L2	-0.0771792480005885	0.81025175593915	224	WAT
ADRB3	-0.0623453708032754	0.810539313137585	452	WAT
DNMT1	-0.105020548219039	0.81133951425069	224	WAT
SPP1	-0.399673239021586	0.812668859540316	452	BAT
ERO1A	0.115141579772828	0.813361372275792	452	WAT
ZBTB16	-0.0251940957677948	0.81437540096989	452	WAT
SELENBP1	0.490627867619608	0.814510190614854	452	WAT
NR4A1	-0.209777573744391	0.814683351367827	452	WAT
ATAT1	-0.110612108209125	0.814819517839661	452	WAT
CASR	0.411827366932512	0.815585337708055	452	BAT
HDAC1	-0.104683268703411	0.817430003781571	224	WAT
CPXM1	0.124378202543528	0.817533792660945	452	BAT
TMEM64	-0.234487836829438	0.817573676981712	452	BAT
FOXO1	-0.103715959299146	0.817795183436622	452	BAT
ASXL2	-0.0702754340678192	0.81809626035798	452	WAT
DACT1	0.144814781952177	0.819088873474411	452	BAT
UCHL3	-0.147664668359172	0.819586123288183	224	WAT
RUNX2	-0.12240177991107	0.820053734969337	224	BAT
PEX11A	-0.0992391938495498	0.820892537441016	452	BAT
OSBPL11	-0.0259152188860778	0.820895560404416	452	WAT
HMOX1	-0.142680617988368	0.82131537665115	452	BAT
MEN1	-0.0792830413650028	0.821431586662895	224	WAT
CTBP1	-0.0629756934200125	0.822620087933921	452	WAT
PARP2	-0.114786922296862	0.823838512975411	452	BAT
FOXO1	-0.017587624904747	0.824030841824151	452	WAT
MRPS18B	0.0929004577780545	0.824156466361948	224	BAT
BBS12	-0.198121874204999	0.824276274549028	452	BAT
ZFPM2	-0.165437233332434	0.824503218671405	224	BAT
FFAR4	-0.187630189315883	0.825127369056098	452	BAT
UCHL3	-0.178925649846222	0.825171513902642	452	WAT
RUNX1T1	-0.182595669826515	0.825959245821221	224	BAT
IRS2	-0.0478965382987453	0.82673885443662	452	WAT
CEBPD	-0.259449084129276	0.827316777369939	224	BAT
CBY1	0.118816501388445	0.828501135178614	452	WAT
GATA3	0.225946873502949	0.828766448328659	452	WAT
SREBF1	-0.123587958979303	0.828801744297772	224	BAT
SLC2A4	0.09667285369014	0.8294612787326	224	BAT
ZFPM1	-0.131105419873737	0.829563926464354	224	BAT
SNAI1	0.209762536308373	0.829629994678592	224	WAT
SIRT2	-0.0566842569190246	0.830630509334166	224	WAT
SMAD3	-0.191758892718889	0.830943967671086	452	BAT
GHRL	0.564716353213152	0.832196617568862	452	WAT
MAP3K12	-0.106614399700403	0.833463263855261	452	BAT
RUNX2	-0.255450697460541	0.833923816540976	452	BAT
MAPK14	-0.114882150064651	0.834405972150146	452	BAT
RORC	0.0395705134666644	0.835418149971797	224	WAT
SMAD6	-0.106102016056829	0.837344811919195	452	BAT
TBL1XR1	-0.114097119511527	0.837619343073181	452	BAT
FOXO1	-0.0628236740205153	0.837835559376105	224	BAT
PTGS2	-0.146247458388661	0.839180164147829	452	WAT
MEN1	-0.0867706442781277	0.839691417519146	452	BAT
SIRT1	-0.10363222272704	0.841183507207767	452	BAT
VASP	-0.153939421567471	0.841303070827246	224	BAT
LRG1	0.109613314273575	0.841782429341935	224	WAT
ATAT1	0.121344720990658	0.841946934756739	452	BAT
TAF8	0.0872220690346085	0.843045123169735	224	WAT
UCHL3	-0.121620559240663	0.843400638547012	452	BAT
CASR	-0.853771142019044	0.843564371287494	224	WAT
FGF1	0.161525830159037	0.844578744432343	452	BAT
EIF2AK3	-0.0926282152026175	0.846309818617579	224	BAT
CARM1	-0.0561721560241458	0.846421136754024	452	WAT
WNT10B	0.340871363339217	0.846521009577826	452	WAT
CTNNB1	-0.0784259513140759	0.84779133505021	224	BAT
ADM	0.0477953031863525	0.847944447446327	452	WAT
ZFP36L1	-0.0817474284901373	0.848834270542248	452	BAT
METTL8	-0.107266850538222	0.851159595260232	452	WAT
SH2B2	-0.0831411834923902	0.851469283070395	452	BAT
SIRT2	-0.0476845907511986	0.851566690193515	452	WAT
UCP1	0.149698452875007	0.852078171005907	224	BAT
HES1	0.131003463610495	0.85261081263474	224	BAT
UCP1	-0.219211990756877	0.853107554596611	452	BAT
BMPR1A	-0.0317193975446019	0.856361375068084	452	WAT
LRRC8C	-0.0980073144090159	0.856516302679603	452	BAT
TPH1	0.477806720558833	0.856626790843329	452	WAT
ASXL1	0.0527128298230863	0.857085458092993	452	WAT
SFRP2	0.100657771830243	0.857507070160231	224	BAT
LGALS12	-0.0659809257319663	0.858182847738099	452	BAT
WNT5B	0.141918518297792	0.859123440976681	452	BAT
FYN	0.0882607250477801	0.859495587252628	224	WAT
CCNY	-0.0374791052208912	0.859657467329289	224	WAT
IKBKB	-0.0908588784769794	0.85973280708612	224	BAT
CREBL2	0.0822308180177929	0.860166993090243	224	WAT
ASXL1	-0.0361208535788798	0.860756301852811	224	WAT
GDF6	-0.307589775213946	0.861023973714761	452	WAT
JAG1	0.0495293809044768	0.863317866120523	452	WAT
ALOXE3	0.226286631685041	0.863809474991422	224	WAT
PPARD	-0.0500165073296757	0.864407669065347	452	WAT
GPX1	0.0622103951266412	0.864437114602594	224	WAT
RGS2	-0.116216712856505	0.864953228733071	224	WAT
GDF6	0.301924628835007	0.865308311236836	224	BAT
PTGDS	0.127338986025547	0.865370809045343	452	BAT
DYSF	-0.0607937916535598	0.865943007676623	452	WAT
HDAC3	-0.0580353428771593	0.867174477047278	224	WAT
CEBPA	0.102237108956365	0.867533639289911	224	BAT
ADGRF5	-0.0793150397177513	0.867887097390745	452	BAT
PARP1	-0.0608830610987575	0.868681127591544	224	BAT
FYN	0.0692158418528026	0.871821116038095	452	WAT
TNFSF12	0.0695832047520721	0.872105581167429	224	WAT
TIMP1	-0.19696729229596	0.872713009239997	452	WAT
ITGA6	-0.166105538954231	0.87340755151073	224	BAT
VDR	-0.0923787108761363	0.873603956751311	452	BAT
TRPM4	0.124622720578281	0.87465336279702	224	WAT
BNIP3	0.101364232628449	0.875574256931376	452	BAT
ZC3H12A	0.0548735834577587	0.875795955863545	224	BAT
ZFP36L2	0.047190439281714	0.875972885766606	452	WAT
SIRT2	0.08296092166594	0.876469466014312	452	BAT
PTPRQ	-0.0611399252625332	0.876512460141212	452	WAT
SCAND1	-0.0732960586547029	0.87689974437656	224	WAT
LRP5	-0.0479168420765656	0.878357028529166	224	WAT
PLCB1	0.0991365900268136	0.87979212838349	452	BAT
EP300	-0.0280047314032963	0.879811045604615	224	WAT
SOCS1	0.127962437670412	0.88045130527627	452	WAT
CAST	0.0624439257374979	0.880899523803983	452	BAT
ZBTB16	0.0689111132779043	0.882710983035284	452	BAT
MAPK9	-0.0845383346019076	0.8840424251545	452	BAT
EDN1	-0.0710809727366488	0.884693599610535	452	WAT
RORC	0.0578031599927933	0.885327908180895	452	BAT
DLK2	0.533344656957938	0.885569636454601	452	BAT
HDAC6	-0.0702610599484386	0.885947721031425	224	BAT
TPH1	0.244577652967977	0.88680290983332	452	BAT
CTBP1	0.047355271689902	0.887833648716428	224	BAT
CTNND1	0.0336722662050365	0.887947308844784	224	BAT
METTL8	0.0526059798386273	0.888005419449832	224	BAT
STK3	0.0338476547377016	0.888181770588367	224	BAT
ZFPM1	-0.0616744881528225	0.888252585820157	224	WAT
BNIP3	0.0614545943532674	0.890460017914723	224	WAT
GATA2	0.0850274171372543	0.891159831186028	452	BAT
TGFB1I1	-0.0788466746685262	0.891871592624778	452	BAT
MRPS18B	0.0731070459945773	0.892390387149229	452	BAT
ARID5B	0.111859766961687	0.892820911976379	224	WAT
NOTCH1	0.0157263383206356	0.893304246672963	452	WAT
SOX8	-0.12822713086982	0.893371645381202	452	WAT
WDFY2	0.0882485097227426	0.89390708768522	452	WAT
NIPBL	0.0562697263364487	0.895073872988821	224	WAT
IL11	0.187909558829345	0.895250864311327	224	BAT
GSK3B	0.0367336470221358	0.896052169491874	452	WAT
TRIB2	0.0808876951926083	0.89663250222853	452	BAT
FBXW7	-0.06057122690462	0.897840524471059	224	WAT
HDAC9	-0.182543670754598	0.898689964366741	452	BAT
LRP6	0.0492166412044733	0.898966412110697	224	WAT
SOCS7	-0.0204417831323417	0.899075561061198	224	WAT
PLCB1	0.0214996867503332	0.899226990326485	224	BAT
IL11	-0.209440631296295	0.900169334250047	224	WAT
NOC3L	0.0787958040432219	0.90161924645182	224	WAT
ZBTB7A	0.0188749109996954	0.901739950814268	452	WAT
NUDT7	0.0791313285000361	0.901802396351592	452	BAT
LPIN1	-0.0142039900469796	0.90210462760564	452	WAT
UCHL3	-0.11947466596009	0.902105458784488	224	WAT
ZFPM1	0.0802633229888091	0.902117082217673	452	BAT
GSK3B	-0.0183420001623708	0.902141231419781	224	WAT
MYC	0.0363787476788086	0.902149997409559	224	WAT
SMAD7	0.0392373082292667	0.9022404981761	452	WAT
PPARA	0.10922365655657	0.902657981047951	452	WAT
PRKG1	0.164548281578169	0.903944472304009	452	BAT
SOX8	0.238867934690333	0.90404447328145	452	BAT
ZFP36L2	0.0983084421016557	0.904186710600368	224	WAT
CCDC3	-0.0398266359039036	0.904707956089158	224	WAT
XBP1	0.0660172683198964	0.906144684911459	452	BAT
TCF7L2	0.0585055654760969	0.906175206971082	452	BAT
NFATC4	-0.116148092655884	0.907008523996166	224	BAT
NR1H4	0.108322421420375	0.907257880327288	452	BAT
ADORA2B	0.191128343702485	0.908166794008047	224	BAT
DYSF	-0.0678231914479725	0.909270005645283	452	BAT
FRZB	-0.116022452486564	0.90988359846547	224	WAT
SMAD2	-0.0330807775346808	0.91008067281937	452	WAT
AKT1	-0.0316419239320513	0.911295022324596	224	WAT
TYK2	-0.08920194477825	0.912818038960679	224	BAT
IKBKB	-0.0692974137775946	0.913224679312548	452	BAT
ARL4A	0.0754004705223547	0.914041490270952	224	BAT
E2F1	-0.0910780545590939	0.914087609057362	452	WAT
TNFSF12	-0.110091672334133	0.914498749716444	452	WAT
BBS12	0.0959138951410595	0.915165394794096	452	WAT
IL1B	-0.0394960807829112	0.915713540420188	224	BAT
ADRB1	0.069470202044369	0.917694632432507	452	WAT
INSR	-0.0227087115889053	0.919458364939398	452	WAT
NIPBL	0.102411709963586	0.920899072824387	224	BAT
GRK5	-0.054782844117322	0.921424291615205	224	BAT
CEBPA	-0.0457927881667326	0.921821830188676	452	BAT
METTL8	0.0514123718509783	0.922870844134046	452	BAT
BNIP3	-0.0140551068198035	0.923539507314799	452	WAT
COPRS	-0.0741954051307737	0.924335576115224	224	WAT
ADGRF5	-0.00753512977524561	0.92465850700915	452	WAT
CTBP1	-0.0340736816181801	0.924669951704504	224	WAT
TMEM120B	0.0341926409266626	0.924996634240573	224	BAT
AKT1	-0.0307619134989909	0.92526752489147	452	WAT
FFAR4	0.0853558012248914	0.925811438274739	224	BAT
SOX11	-0.0938027497150598	0.926412888507807	224	WAT
TGFB1I1	0.0409471706722455	0.927162434456124	224	WAT
KLF4	0.0334520010718886	0.928238077504102	452	WAT
WWTR1	-0.0343086821732323	0.928427404016079	452	BAT
AXIN1	0.0179597171157925	0.930104888209669	224	BAT
NOTCH1	-0.0389626963732448	0.930187436531635	224	BAT
RUNX2	0.126709388358263	0.93060366670912	452	WAT
STK3	-0.0294538456804214	0.931131358152573	224	WAT
DDIT3	-0.0325229247805737	0.931170461583374	224	WAT
HMOX1	-0.0215012484531254	0.931768268128484	224	WAT
HMOX1	-0.000756994592906135	0.931851439109841	452	WAT
SCD	-0.0869008371316369	0.932770611226791	224	BAT
TIMP3	0.0246413368642672	0.933467774456009	224	WAT
SOCS1	0.0433748901701946	0.933747372333179	224	BAT
GPC4	0.0423842614224008	0.933859127113025	452	BAT
ATAT1	-0.0609986701826141	0.933957888799633	224	BAT
WNT10B	-0.291520414245549	0.934066894841429	224	BAT
METRNL	-0.0463852109506995	0.934945680170534	452	WAT
GPS2	0.0254085152508425	0.935350762424036	224	BAT
FOXA2	-0.210518925140688	0.935595743282767	224	WAT
CREBL2	-0.010331785674007	0.93576334968258	452	WAT
XBP1	0.0258887345040737	0.936144864908929	224	BAT
SREBF1	-0.0308649147948167	0.936147312474574	452	BAT
MMP3	0.138716131019245	0.936275594766224	452	WAT
CREB1	0.0167085487755534	0.936285513226581	452	WAT
TRIB3	-0.0377378345954377	0.936754885203162	224	WAT
CCDC85B	0.0147838453141357	0.937041657602613	224	WAT
PRKG1	-0.0238131676636754	0.938000674408129	224	WAT
GRK5	-0.027028323438165	0.939602535262479	452	WAT
HDAC3	0.0249588349663614	0.940835653606045	224	BAT
MECOM	0.00650531557735558	0.941040401456267	224	BAT
GLIS3	0.073087215182649	0.941237862725251	224	BAT
MAPK8	0.022118195200314	0.941918171218963	224	WAT
SOCS7	0.00631028484942366	0.942037790642969	452	BAT
ADGRF5	-0.00760991549554216	0.942390393890332	224	BAT
TIMP1	-0.118260024959467	0.942401993657879	452	BAT
XBP1	0.00982135081982889	0.943534697682949	224	WAT
LGR4	0.0209819213420473	0.943860765828816	452	WAT
ZC3H12A	-0.0431433779037016	0.944153650796793	452	BAT
ATM	0.0182347585184197	0.944259933248574	224	WAT
BMP2	0.0461036927404471	0.944605758000233	452	WAT
AXIN1	0.0157654859540228	0.944609180100521	452	WAT
NR4A2	-0.0501107956515983	0.945424515254394	452	WAT
EGLN1	-0.0323212229364227	0.945767753889218	224	BAT
CEBPB	0.0280978760130923	0.946471359560875	224	BAT
MRTFA	0.0495150547721478	0.946614763448701	224	WAT
IL11	0.151902302645957	0.946878921695788	452	BAT
NR4A1	0.0175153949958789	0.947279708646351	224	WAT
EBF1	0.0212398888187189	0.94743626799456	224	BAT
SIK3	0.0222573418270209	0.947505041727692	224	WAT
SIRT1	0.000770573709883202	0.947619109803831	452	WAT
IL11	0.115589437080814	0.948047294719067	452	WAT
FYN	-0.0583379027586634	0.948635586452341	452	BAT
RORC	0.0399735520936822	0.949085154538601	224	BAT
RNASEL	0.00737504269353876	0.949199564686955	452	WAT
FAM120B	0.0272139012460975	0.949990953837497	452	WAT
SMAD6	0.0241427104036446	0.950333739478522	224	BAT
CARM1	-0.0467538982296026	0.951684240815846	452	BAT
ZFP36L1	-0.0126540247787373	0.952901302946169	224	BAT
IL6	0.291682247452453	0.953397972009767	224	WAT
JUP	-0.0307989727652649	0.953850688130305	224	BAT
FBXO9	-0.0272645636769029	0.954224951488325	224	BAT
ALOXE3	0.092609712508105	0.954411209425325	452	WAT
TNF	0.121409154348719	0.954533243246996	452	WAT
CTBP2	-0.0133785344649002	0.955171049820958	224	BAT
EIF2AK3	-0.0103580709059252	0.955489227403067	224	WAT
MEDAG	0.0563447348961216	0.955617884096279	224	BAT
ZNF385A	-0.0120324265113812	0.955786960972182	224	WAT
GDF6	0.0379353769094758	0.956273516267273	224	WAT
GPER1	0.060105763268895	0.957667376657736	224	WAT
ZADH2	0.0324476688524955	0.958000008112064	224	BAT
TIMP3	-0.0181332937093825	0.958746422797035	452	BAT
SIRT2	-0.0209541142934476	0.958935967093608	224	BAT
SFRP2	0.0112284733820715	0.959264082839491	452	WAT
PLAUR	0.0108851055941103	0.959414048589084	452	WAT
VEGFA	0.000379066317617693	0.960712707075494	452	WAT
ZBTB7C	-0.0969232367674466	0.960721015907386	224	BAT
SLC2A5	0.0950750668754227	0.961574860071896	452	BAT
TBL1X	0.0114097739165445	0.962122611095931	224	WAT
KLF5	0.123848977825162	0.962353063199491	224	WAT
MMP3	0.011030831641271	0.962643853800111	224	WAT
WIF1	-0.461444595676812	0.963904028618437	452	BAT
VASP	0.00508881666233101	0.965816926017376	224	WAT
WIF1	-0.349174228811876	0.965895358752828	224	BAT
GNB3	0.193296845640981	0.966487608581677	224	WAT
ASXL2	-0.00160601700121619	0.966647480206513	224	WAT
DNMT1	-0.0375674396330258	0.966762674035962	452	WAT
STAT5B	-0.00939120446693851	0.967225633054548	452	BAT
CREB1	0.00670544460846608	0.968201149403928	224	BAT
ZBTB7A	0.0058655784519805	0.968661966698123	224	BAT
NRP1	-0.0108775429897752	0.969618349975215	452	WAT
CCDC3	0.0112634316955295	0.970040774308754	452	BAT
ADRB2	0.0293507857913311	0.970583998121034	224	WAT
RUNX2	0.108069320680152	0.971227598989824	224	WAT
SCAND1	-0.0262711031584357	0.971311344291216	452	WAT
CCDC3	-0.0236932663470496	0.971441263521531	224	BAT
ID2	-0.0257335271553574	0.971587416916615	452	BAT
ZBTB7A	-0.000481421436826547	0.973773901471536	224	WAT
CMKLR1	0.055650403591869	0.974290696810957	224	WAT
PARP1	-0.0144287068812908	0.974313822481976	452	BAT
MAPK14	-0.00393415888269734	0.974470652817447	452	WAT
BMP7	-0.0246102382810104	0.975341984185083	224	BAT
CMKLR1	0.0014661885633245	0.975629262336483	452	BAT
ZFPM2	-0.101184893187365	0.976287582280761	452	BAT
CCNY	0.00126439023665169	0.976374682007735	452	WAT
NR1H4	0.0514023332005933	0.976565091956649	452	WAT
NOD1	0.00707073988439625	0.97680240402013	452	BAT
WWTR1	-0.0140488000258922	0.976898032135881	224	BAT
FOXC2	-0.0335695250722784	0.977190927568244	224	WAT
FAM120B	-0.0248096797572336	0.977692457184291	452	BAT
FN1	-0.0370792451519179	0.979801837626762	452	WAT
PTGFR	0.00793267366386047	0.980040389805702	224	WAT
PEG10	0.00777336745477051	0.980620689630693	224	WAT
IFI16	0.116038080684575	0.981063009274977	452	WAT
AXIN1	-0.00638995245985169	0.9816749270987	224	WAT
FAM120B	0.00661211307509925	0.981798718149668	224	WAT
LPIN1	0.0367365394776236	0.983393560858594	224	BAT
STK4	0.00848808837581651	0.983493938932603	224	WAT
GPER1	-0.121680694079428	0.983625495903801	224	BAT
COPRS	0.00389175322911367	0.983703457702163	452	WAT
ALMS1	-0.0204859344213833	0.984125802006195	452	BAT
LAMB3	-0.0117494890928259	0.984500263226926	452	WAT
SMARCB1	-0.0117821065770053	0.986173958591067	224	WAT
TYK2	0.013239313803035	0.986283292239544	452	BAT
NRP1	-0.0026602294920707	0.98657367811167	224	BAT
E2F1	-0.0835283491276627	0.987123620877144	224	BAT
LMO3	-0.189752832582327	0.988912009491627	452	WAT
AKT1	-0.0198043132392542	0.988932510150669	224	BAT
BMPR1A	-0.0441879741210685	0.989748457546173	452	BAT
MMP3	0.0404266175863928	0.990320614579558	224	BAT
NFATC1	0.00740386218157536	0.991268494463856	224	WAT
ARNTL	-0.0542205945003847	0.992301391364515	452	BAT
TYK2	-0.0262416992164002	0.992439913092931	452	WAT
AKT1	0.00750347458443245	0.992896572114694	452	BAT
WNT5A	-0.0353456725573157	0.993023313620916	452	WAT
SOD2	0.000512098813299841	0.993997547951289	452	BAT
SOD2	0.000512098813299841	0.993997547951289	452	BAT
VASP	-0.00673397330180543	0.994205673529608	452	WAT
GDF10	-0.0324577524585204	0.995213066289568	452	BAT
UCHL3	-0.00207025185646886	0.995362024714891	452	BAT
ZFP36L2	-0.0398684361547345	0.995808035726626	224	BAT
SNAI2	-0.00733082976583281	0.996020847470401	452	WAT
EBF1	-0.00332765846078776	0.996309113851415	452	BAT
HDAC1	-0.0127776460365228	0.996318420481453	452	WAT
IRS1	-0.000586554415642594	0.996533614922188	452	WAT
FRZB	0.0710098515700772	0.996583466959056	452	WAT
CCND1	-0.0211113578444109	0.999478760965777	452	BAT

## Sheet: S. Data 2 - RNA seq mito
Gene	2log Fold change	P-value log2FoldChange	miR	tissue
GPD2	-102590496293005	0.00109083737305932	224	WAT
GPD2	-0.696185952835159	0.0153477802545624	452	WAT
COX8C	104641439387947	0.0213171239884111	224	BAT
NDUFA2	0.879530597610524	0.0236827097821639	224	BAT
NDUFS6	0.8782040002847	0.0240396542103261	224	BAT
NDUFA7	0.795574073236389	0.0398778075749404	224	BAT
UQCR11	0.813532790602932	0.0438639105168357	224	BAT
COX6C	0.889139453550361	0.0448447258892367	224	BAT
NDUFS1	-0.50903375607882	0.0450787274870329	224	WAT
COX5B	0.741219981503807	0.0456262626268802	224	BAT
COX7A2	0.827180576735704	0.0461318364777382	224	BAT
UQCR10	0.828098232569289	0.0467255548284653	224	BAT
COX7A1	0.805782888596748	0.0470173644172237	224	BAT
NDUFB2	0.796845140578836	0.0477860168789419	224	BAT
NDUFA13	0.778832306831857	0.0481372234606244	224	BAT
NDUFA1	0.824708745440306	0.0482516860996488	224	BAT
NDUFB7	0.745197860161575	0.0491181660401838	224	BAT
UQCRH	0.839532526009992	0.0504671211489284	224	BAT
NDUFB4	0.802920324893701	0.051050516712351	224	BAT
UQCRC1	-0.481968831711414	0.0578103382646028	224	WAT
NDUFA3	0.71308690749838	0.0585710571184293	224	BAT
NDUFA6	0.708786880326457	0.0665722201242919	224	BAT
NDUFB11	0.703304652890604	0.0740424447325829	224	BAT
NDUFA4	0.805343952389457	0.0828846326181509	224	BAT
NDUFS4	0.690024375354086	0.0835497196438114	224	BAT
TRAK1	-0.446440860607028	0.0860419331916584	224	WAT
NDUFB2	0.876025332516384	0.0871026699237135	452	BAT
NDUFB3	0.665987407805957	0.0878054852651182	224	BAT
NDUFA13	103245878508216	0.0881386586504053	452	BAT
NDUFA5	0.671947541150619	0.0920118306613539	224	BAT
NDUFA2	105994913984965	0.0922662339324901	452	BAT
COX7B	0.719442669493652	0.0938376696716329	224	BAT
UQCRFS1	-0.423411538177435	0.0947908117854431	224	WAT
COX6B1	0.772277690869836	0.095129032977026	224	BAT
NDUFA12	0.616381157422627	0.0955744326889143	224	BAT
CAT	-0.41135045715046	0.0959107884745775	224	WAT
FIS1	0.824516868896862	0.0999033988660415	452	BAT
SDHB	-0.417890930811079	0.100727287564637	224	WAT
COX7C	0.631193288309286	0.10260351997666	224	BAT
NDUFS6	102639665090103	0.105758242261822	452	BAT
UQCRC2	-0.400287732368608	0.107207899900447	224	WAT
NDUFB6	0.631858585325096	0.107830862345395	224	BAT
NDUFA10	-0.488444116145467	0.108147539050766	224	WAT
NDUFB9	0.707416597474535	0.113874859953492	224	BAT
GPX4	0.563625964181255	0.123979789881426	224	BAT
NDUFB7	102743465131837	0.125054313098758	452	BAT
FIS1	0.542935058261159	0.128501227714266	224	BAT
NDUFB8	0.619705272624243	0.130505599783863	224	BAT
UQCRB	0.597264190932085	0.133404569287131	224	BAT
COX8C	-214450768213828	0.133929199715945	224	WAT
NDUFS8	0.594088524009189	0.138320420830605	224	BAT
NDUFB4	0.74374275753634	0.141507052685989	452	BAT
SDHA	-0.354143771962095	0.143054430053644	224	WAT
NDUFB9	-0.470444779707123	0.143076592915943	224	WAT
NDUFV1	-0.363287291986963	0.148346553225359	224	WAT
NDUFA8	0.560418738308438	0.156657137755874	224	BAT
NDUFS7	0.549455485132723	0.164684178006416	224	BAT
UCP2	0.317745822795532	0.165987881766095	224	WAT
NDUFA7	0.849771995460847	0.169218975410196	452	BAT
FURIN	0.319502865495224	0.170950970087727	452	WAT
NDUFA12	0.726989656426426	0.174438509478175	452	BAT
SDHB	-0.346920872673945	0.175792248275437	452	WAT
COX5B	-0.505694514182194	0.176016816355317	224	WAT
COX5B	-0.690661825374623	0.178176186072511	224	WAT
NDUFB9	-0.43660704277388	0.185318764868489	452	WAT
COX4I1	0.778547092893635	0.186193396106183	224	BAT
COX5B	0.84933849907901	0.187105248030638	452	BAT
NDUFB8	-0.367927505425405	0.190029237508119	224	WAT
UQCR10	0.917692274812038	0.19070813990378	452	BAT
NDUFA6	0.758533953035018	0.193701203794252	452	BAT
NDUFA5	0.687672311006503	0.198018750059946	452	BAT
UQCR11	0.908435455912561	0.198559204677336	452	BAT
TRAK1	-0.461501136110321	0.200577528627216	224	BAT
COX8A	0.565507269228256	0.20452853384621	224	BAT
NDUFV1	-0.319710910402643	0.211857200538865	452	WAT
NDUFB11	0.743418020006037	0.214814203351973	452	BAT
NDUFS7	0.755865485208924	0.216977371891906	452	BAT
COX6A2	-340548385130788	0.218090897413403	224	WAT
UQCR11	-0.488982575032912	0.221010402644222	224	WAT
NDUFB10	0.491497774154381	0.221131678578871	224	BAT
COX7A1	0.750562479849879	0.221544495986945	452	BAT
SDHC	-0.338402505108028	0.222587337224871	224	WAT
UQCRH	0.802679487535594	0.228012947406088	452	BAT
NDUFS6	-0.387352500668607	0.22838094699986	452	WAT
COX5B	0.447732661981082	0.230352077680526	224	BAT
COX7A2	0.757856256338123	0.231148794499594	452	BAT
NDUFV2	0.524014602609494	0.234744415650777	224	BAT
NDUFA1	0.665457214659854	0.236897067625244	452	BAT
NDUFA3	0.779701562706259	0.238455448766797	452	BAT
NDUFA4	-0.363567319309607	0.238780401543522	224	WAT
COX8C	0.945858090578666	0.239288275509089	452	BAT
COX6A1	-0.459298168792061	0.23939177063625	224	WAT
COX6A1	0.57774426169203	0.244758006452559	224	BAT
COX8A	-0.389792877888581	0.245958671452794	224	WAT
NDUFB5	0.470618352059687	0.247098680155374	224	BAT
NDUFA8	0.714214739913918	0.247118406040512	452	BAT
NDUFS2	-0.280857968544316	0.247935102129942	224	WAT
COX6C	0.780763635775314	0.253700699469823	452	BAT
COX5A	-0.410644745032775	0.255777767247879	224	WAT
SDHD	-0.297698399143939	0.259071098187211	224	WAT
UCP2	0.24123152130738	0.260060902326829	452	WAT
SDHB	0.531977157691028	0.262432348053179	224	BAT
UQCRFS1	-0.287936236544916	0.265990633263621	452	WAT
NDUFA1	-0.409493041849846	0.266782668736416	452	WAT
COX8C	-140343780466526	0.266849106244723	452	WAT
NDUFB11	-448960762059168	0.267917942255735	452	WAT
NDUFB6	-0.390794854332565	0.270052806722319	224	WAT
UQCR10	-0.515751730505222	0.273674713124931	224	WAT
UQCRC1	-0.272743184041189	0.274435370608611	452	WAT
NDUFS5	-0.785711914388943	0.274778339418756	224	WAT
COX5A	0.505750163556453	0.274978798254182	224	BAT
COX7A2	-0.334152635392372	0.280038653963791	224	WAT
NDUFA1	-0.384354074943597	0.282578366696993	224	WAT
NDUFA8	-0.325500950978846	0.283609919496051	224	WAT
SDHD	0.484734468923364	0.287131625015654	224	BAT
COX6B1	0.791576145569524	0.289103144336552	452	BAT
GPX4	-0.462911768123819	0.292501075805906	224	WAT
COX7B2	-412200125440736	0.29417886494278	452	WAT
NDUFB6	0.623579618100208	0.299000805953034	452	BAT
NDUFB10	0.647363658473791	0.299525601767676	452	BAT
COX7B	-0.384673747101205	0.305051909526285	224	WAT
NDUFB7	-0.387668090086214	0.30651004388252	452	WAT
NDUFB9	0.724653584190539	0.312195334528944	452	BAT
NDUFS8	0.614246686506494	0.31835707226035	452	BAT
NDUFA12	-0.361681555923289	0.322037298416364	452	WAT
NDUFS7	-0.295805792689823	0.325352204405123	224	WAT
CYB5R3	0.549679730227012	0.327578313732615	452	BAT
NDUFB8	0.628425850322669	0.328035562431717	452	BAT
NDUFA5	-0.331367042835778	0.3287294738893	452	WAT
NDUFS8	-0.318597442903067	0.329346361653206	224	WAT
COX7C	0.503759616826499	0.330299624613161	452	BAT
NDUFA13	-0.249505573698133	0.33161107670508	452	WAT
COX6A1	-0.378214964687723	0.33636381964871	452	WAT
NDUFS4	-0.403514712312424	0.340969039025749	452	WAT
NDUFA12	-0.37036198493371	0.341166824450332	224	WAT
NDUFS2	-0.216435807402477	0.349143312948023	452	WAT
NDUFA4	0.676514080708666	0.349295528261225	452	BAT
COX5B	-0.343997894476035	0.349943216298947	452	WAT
NDUFB7	-0.351752956536132	0.355122398290804	224	WAT
NDUFS1	-0.242363546030223	0.356608556706718	452	WAT
NDUFS8	-0.256760132964958	0.359180665275639	452	WAT
COX6B1	-0.361027924992277	0.360411056804265	224	WAT
NDUFAB1	-0.329580771765701	0.36052439087578	224	WAT
GPX4	-0.365138492477372	0.360689587382835	452	WAT
NDUFB3	0.520822747310065	0.364575741429509	452	BAT
NDUFS7	-0.241533518928725	0.36525655762565	452	WAT
LRRK2	-0.565720230337727	0.365495337844995	224	BAT
NDUFA10	-0.269165868533815	0.366187784457923	452	WAT
UQCR11	-0.35810049772132	0.366424565934762	452	WAT
COX7A2	-0.281395536369748	0.370887577845463	452	WAT
SDHA	-0.217255635971639	0.373849277781072	452	WAT
COX4I1	-0.300851474355869	0.376757515601518	452	WAT
GPX4	0.670457441051088	0.378496751554274	452	BAT
NDUFA2	-0.288069991061053	0.383795610873251	452	WAT
UQCRC2	-0.197881317633357	0.387093568304739	452	WAT
FURIN	-0.438521525024029	0.387711116598483	452	BAT
NDUFV1	0.428683365005017	0.388258064547593	224	BAT
NDUFA4L2	0.349612070963742	0.38886985216234	224	BAT
COX4I1	-0.284232376855712	0.391716009836963	224	WAT
UQCRFS1	0.421178503800186	0.394402340350297	224	BAT
NDUFS4	-0.363483587988754	0.394413626457105	224	WAT
COX6A1	0.708445001302907	0.398476994294815	452	BAT
NDUFA4	-0.26592301405177	0.402922108505041	452	WAT
SDHC	-0.241470347957311	0.403608854100319	452	WAT
GPX7	0.486247021084421	0.404198472361492	452	BAT
COX4I1	0.826429198935846	0.406422222951158	452	BAT
NDUFA8	-0.239599170104942	0.410279220137927	452	WAT
NDUFAB1	0.324445875248814	0.411010452995458	224	BAT
COX6B2	-126323719817549	0.412844793813625	452	WAT
SDHD	-0.208003159771638	0.413483644406386	452	WAT
NDUFS4	0.46732818196822	0.414982439909841	452	BAT
NDUFA10	0.369274829937857	0.420116065274027	224	BAT
NDUFS2	0.392743139113247	0.429476725812004	224	BAT
NDUFAB1	-0.257622046501424	0.430035307653902	452	WAT
UQCRH	-0.250805243006986	0.432500509482459	452	WAT
NDUFS5	0.31341070420125	0.436381032645306	224	BAT
COX7B	0.487971693453538	0.440751170854721	452	BAT
LRRK2	0.342656099764539	0.44175902472517	452	WAT
COX8A	0.603702214863653	0.442225450057464	452	BAT
NDUFS3	-0.283564173955111	0.443108594811981	224	WAT
SDHC	0.316489019330306	0.444579792707296	224	BAT
NDUFB6	-0.269008567758969	0.448498736980289	452	WAT
NDUFB10	-0.195517957975201	0.448710687769647	452	WAT
COX5A	-0.276793232104415	0.449514777572772	452	WAT
NDUFB5	0.462222898029336	0.456730449696483	452	BAT
NDUFV2	-0.214175320683019	0.457174514012578	224	WAT
NDUFV2	-0.206498069345482	0.461758061741947	452	WAT
PINK1	0.43844075693007	0.463906195004741	452	BAT
NDUFS3	0.261369379434603	0.466723596918956	224	BAT
APP	0.189137564113134	0.468654498074285	224	WAT
UQCRB	-0.244815712288036	0.46938354026632	452	WAT
COX6A2	136632347554722	0.470106459177898	452	WAT
FURIN	0.171577918354183	0.470109502881489	224	WAT
NDUFB8	-0.199761344996198	0.470161785789571	452	WAT
COX8A	-0.248815774629015	0.472225943672746	452	WAT
CYB5R3	-0.161339307695809	0.472278351159524	452	WAT
COX6A2	-126929042218528	0.472458248355171	224	BAT
GPD2	-0.501554273283389	0.479316608887208	452	BAT
UQCR10	-0.336159709523087	0.479336902795334	452	WAT
NDUFB10	-0.195762228980678	0.48345141419916	224	WAT
UCP2	0.325512539678169	0.488814848211119	452	BAT
NDUFB3	-0.25695274460642	0.490298486452883	224	WAT
UQCRB	0.385372791337055	0.492010167169381	452	BAT
COX6B2	0.385476803376186	0.493368305980135	224	BAT
CYB5R3	-0.170346890810109	0.499204278683523	224	WAT
NDUFA5	-0.255252961530549	0.504083019557677	224	WAT
MAOB	-0.166915034005917	0.505615953550056	224	WAT
COX5A	0.486954836178991	0.506979111177867	452	BAT
UQCRB	-0.227646636091551	0.511065173306032	224	WAT
COX6B2	0.474939555146727	0.511543024649466	452	BAT
NDUFB11	-152676331638254	0.515166835761547	224	WAT
COX5B	0.384747412956755	0.519328845715269	452	BAT
TRAK1	-0.374172722282617	0.520129580186613	452	BAT
COX6B2	-0.840599871182292	0.523355217985888	224	WAT
FURIN	-0.243607124453026	0.527923503578066	224	BAT
COX6C	-0.254409233832247	0.529062053409679	452	WAT
CAT	-0.419156354860797	0.530407920692887	452	BAT
NDUFA3	-0.220008238483052	0.531139871782107	224	WAT
GPX7	0.279198231733518	0.541428570499246	224	BAT
COX7B2	-141708701465425	0.54170890305332	224	WAT
NDUFS3	0.327061407239059	0.541806146999631	452	BAT
COX6B1	-0.249647268101761	0.544463892024435	452	WAT
SDHB	0.464850500980472	0.546021751850333	452	BAT
NDUFA3	-0.219409664080945	0.547289522306221	452	WAT
GSR	0.166243352518222	0.551242939163522	224	WAT
NDUFS6	-0.22661615582715	0.555833826181041	224	WAT
UQCRC1	0.321312419585963	0.557173705484282	224	BAT
NDUFB2	-0.245639004206903	0.558221445377006	452	WAT
COX5B	-0.285253864850589	0.566916798110446	452	WAT
TRAK1	-0.153158751316713	0.567215355040919	452	WAT
MAOB	-0.123030299903012	0.567909990940106	452	WAT
NDUFA13	-0.169664378993956	0.568773733070856	224	WAT
NDUFS5	-0.378260724332931	0.580117360637953	452	WAT
NDUFB4	-0.268677078972244	0.587651293972622	452	WAT
NDUFS2	0.443515257314797	0.588341257616089	452	BAT
MAOB	-0.274846075081028	0.591828211652827	452	BAT
NDUFA4L2	-0.42378299408358	0.592988143695316	224	WAT
COX6A2	109003302452608	0.594506358074771	452	BAT
LRRK2	0.241993875410379	0.60135294247029	224	WAT
NDUFB5	-0.178806065596395	0.602210094478217	224	WAT
NDUFV1	0.430222152553917	0.60315024396406	452	BAT
NDUFV2	0.348303666706313	0.605192085969718	452	BAT
NDUFA4L2	-0.386219258219955	0.609436548773239	452	WAT
NDUFB3	-0.195191680477807	0.613898218131239	452	WAT
NDUFA10	0.380440333054237	0.615889042946711	452	BAT
FIS1	-0.137856987715646	0.616813326669105	452	WAT
NDUFB11	-0.135186635466669	0.621023408640084	452	WAT
GSR	0.13564975932735	0.622349856804732	452	WAT
COX6C	-0.20584622698245	0.624467971946742	224	WAT
NDUFB5	-0.151797252317453	0.635046658206708	452	WAT
NDUFA4L2	0.308929448811925	0.636013883037885	452	BAT
NDUFS1	-0.333084485562196	0.63640439461233	452	BAT
UQCRH	-0.146576607769529	0.639047195234834	224	WAT
NDUFA7	-0.127505352666616	0.640120634228963	452	WAT
UQCRC2	0.241081338949444	0.640349366400533	224	BAT
NDUFA7	-0.141351438524634	0.648175164062481	224	WAT
SDHC	0.297221618438961	0.654178498422741	452	BAT
NDUFA2	-0.147354491570726	0.654959527477963	224	WAT
COX7B	-0.168851148127704	0.654964131014588	452	WAT
NDUFS3	-0.137861053887657	0.67552556025394	452	WAT
COX4I2	0.295999609043288	0.675788504815104	452	BAT
NDUFS1	-0.137003672918237	0.700080403703363	224	BAT
NDUFB2	-0.192674378822781	0.704601436627992	224	WAT
UQCRC1	0.358099838481528	0.706760965299811	452	BAT
COX7A1	-0.542218792153824	0.709804693768571	224	WAT
NDUFAF1	-0.15063322845713	0.716302361254458	224	WAT
NDUFS5	0.20512562819916	0.717486857016475	452	BAT
APP	-0.161261181274693	0.724597851609562	224	BAT
UQCRFS1	0.275815496844058	0.729377752269102	452	BAT
BCL2	-0.172974892471943	0.734580219166651	224	BAT
PINK1	-0.0759478976409816	0.754550139671369	452	WAT
NDUFB4	-0.175336156370895	0.75673224972824	224	WAT
APP	0.0701063017657711	0.768865990377923	452	WAT
COX4I2	-0.385870620937093	0.775069027339953	224	WAT
MAOA	-0.0732157855458114	0.778791396432643	452	WAT
BCL2	0.119440885059871	0.780962844942515	224	WAT
MAOA	-0.141054339162345	0.785876460921447	452	BAT
GPX7	0.100944557002163	0.803180659944531	224	WAT
COX4I2	0.157818664710404	0.804063461472574	224	BAT
CAT	-0.0513598035016331	0.805595809036629	452	WAT
GPD2	0.118663363473871	0.810597512614343	224	BAT
LRRK2	-0.169554417185579	0.811224580383111	452	BAT
FIS1	0.0364731774376697	0.815825546978067	224	WAT
CYB5R3	0.0749980189771404	0.819920989598424	224	BAT
COX7A1	-0.332324153181191	0.823302851392325	452	WAT
SDHA	-0.218912577090665	0.825094135575939	452	BAT
NDUFAF1	0.0954204057082779	0.830539983083984	224	BAT
NDUFAF1	-0.0653227938694067	0.842741610410362	452	WAT
BCL2	-0.122659263132	0.854045531050719	452	BAT
SDHD	0.134290437462579	0.857488861063672	452	BAT
COX7C	-0.142395957177141	0.860605968043749	224	WAT
NDUFAB1	0.0946402186560875	0.877237547648971	452	BAT
MAOB	0.05887581105072	0.891090342823283	224	BAT
BCL2	-0.0228125433905424	0.89431124674722	452	WAT
APP	-0.0647105763632248	0.896598040046556	452	BAT
GSR	-0.0657982251013371	0.899505811880056	452	BAT
NDUFA6	-0.0725927493551056	0.903605430718635	224	WAT
SDHA	0.0837797462368368	0.905937531482725	224	BAT
CAT	-0.031792606734245	0.907863986284572	224	BAT
GPX7	-0.0708976983064787	0.910867535395741	452	WAT
MAOA	-0.0263299984529524	0.912305769800689	224	WAT
UCP2	-0.0431618580672091	0.912744620658863	224	BAT
PINK1	0.0173868750512272	0.922833138417862	224	WAT
GSR	-0.0357386638680333	0.931255760672716	224	BAT
NDUFAF1	0.0280010279716072	0.933339983517149	452	BAT
NDUFB11	-0.0438218813168799	0.935732912870594	224	WAT
MAOA	0.0655262761563853	0.93864836564581	224	BAT
COX4I2	-0.125534721950142	0.96113242849811	452	WAT
PINK1	0.0191415279950241	0.964266296543038	224	BAT
UQCRC2	-0.0216156971511984	0.972203882797815	452	BAT
COX7C	-0.0263972720608158	0.97830200481064	452	WAT
NDUFA6	-0.0242720192282811	0.988576197938872	452	WAT

## Sheet: S. Data 2 - RNA seq lipid metab
Gene	2log Fold change	P-value log2FoldChange	miR	tissue
SRD5A2	492817898710356	2.5425e+08	452	WAT
SLC9A3	543763863536235	1.09724e+09	452	WAT
SLC9A3R1	139205448454334	1.35782e+09	224	WAT
KL	434440250900948	4.53414e+09	452	WAT
DSP	431820188728693	4.89726e+09	452	WAT
HNF4A	337262423392583	0.000153442653091781	452	WAT
ACPP	35453575163241	0.000185475103447077	452	WAT
LRP2	273448558722587	0.000207507509882391	452	WAT
TP73	424715923638649	0.000313428487503899	452	WAT
ADCY8	368621639278652	0.000340056144868548	452	WAT
GHRHR	557502970657358	0.000395342208592577	452	WAT
DAB2	108343856586981	0.000401574457454006	452	WAT
FGFR4	35692838859501	0.000526170760435261	452	WAT
IRS2	-187035361829603	0.000599317425856327	452	BAT
SLC44A4	294723838251897	0.000795644393223031	452	WAT
SNCA	-288045953109804	0.000831574432508524	452	WAT
RDH16	375216672300057	0.000965858901814724	452	WAT
ATP11A	126800019086814	0.00101899062649034	452	WAT
GPD2	-102590496293005	0.00109083737305932	224	WAT
HNF1A	383428398684847	0.00113352217948369	452	WAT
SLC9A3R1	104737732784133	0.00113535269516785	452	WAT
PKLR	347497153518231	0.00120809053635116	452	WAT
TMEM30B	293977043724865	0.00125410262346412	452	WAT
SLC26A3	398667993004599	0.00129550131594938	452	WAT
ALOX12	306695781974526	0.00139090381675631	452	WAT
SLC7A10	-0.755754121971953	0.00144700311306884	224	WAT
IRS2	-134094105358743	0.00146310578839032	224	BAT
SCNN1A	26697713881962	0.0017252025734933	452	WAT
FADS2	179096602225714	0.00175521525889887	452	WAT
SLC27A2	248281062049173	0.00179979438905628	452	WAT
ACSBG1	3209302640395	0.00197800887648172	452	WAT
AP1M2	324729263604476	0.00205365400108873	452	WAT
MGAT3	185743673776537	0.00225550713319035	452	WAT
MGAT3	199160829679958	0.00225779570428225	224	WAT
MMP7	361548953480756	0.00243993486567208	452	WAT
YWHAG	-0.736161015233755	0.00245799777897664	224	WAT
BMP7	22972297588872	0.00259206288845307	452	WAT
ATP1A1	143153738430428	0.00261681376566557	452	WAT
BMP7	226936508173712	0.00262233471595937	224	WAT
CIDEB	284982503492324	0.00267591577330971	452	WAT
CLDN7	304962162068989	0.00268958181265008	452	WAT
PLSCR1	182242165939908	0.00288320532153041	452	WAT
ALB	322540520995931	0.00291442544874066	452	BAT
SLC2A4	-111094336714558	0.0029513156444538	224	WAT
MLXIPL	-0.807826106752921	0.00308464223226407	224	WAT
GK	236802966980216	0.00336372515435399	452	WAT
DGAT1	-0.723805866304107	0.00365404973561299	224	WAT
OSBPL6	166649625184713	0.00384226087774872	452	WAT
INPP5J	26429597460815	0.00389867175897766	452	WAT
NAT8L	-129327960260792	0.00432277216991573	224	WAT
AADAC	3141108005249	0.0045395196177611	452	WAT
CX3CL1	194765516294103	0.00460551392219733	452	WAT
CRAT	-0.663395642327039	0.00468969804934634	224	WAT
HNF1B	317985469237181	0.00486658021567935	452	WAT
SLC16A11	236768667898939	0.00496413787956389	452	WAT
MMP12	-335152488221475	0.00507493691865704	224	BAT
ESRRG	275930385822245	0.00536621612957582	452	WAT
GGT1	294843168094022	0.00553970094780148	452	WAT
GGT1	294843168094022	0.00553970094780148	452	WAT
COL4A3	17213662441223	0.00580066325182514	452	WAT
DAB2	107153995868136	0.00591463128924981	224	WAT
ABAT	0.845342122406934	0.00639226941821391	452	WAT
CD82	0.74123668738979	0.00684250512165646	452	WAT
ACOT2	230767516494475	0.00703213633794849	452	WAT
ACOT1	230767516494475	0.00703213633794849	452	WAT
PLA2G5	329517030227677	0.00723487956429132	452	WAT
ACSL3	-0.901260109381998	0.00821452719438142	224	BAT
HPN	238759341950508	0.00824829219055193	452	WAT
ESR1	0.892809257857057	0.00879550013561978	452	WAT
EPHX1	0.694125374782996	0.00882258682302219	452	WAT
LPAR1	101307105979818	0.00904993523616484	224	WAT
GPC3	0.744562158679307	0.00918869002607632	224	WAT
PAK1	177296993098005	0.00919285435106476	452	WAT
LRP2	260935880009814	0.00942411231692303	224	WAT
IGF1R	0.748120950746778	0.00967573528884483	452	WAT
STAT5A	-0.778958487125637	0.00978136349608143	224	WAT
ABAT	0.856756732929756	0.0098819907629027	224	WAT
CRABP1	296275281333599	0.00997865642658047	452	WAT
PTGDS	215092512526402	0.0106617242367196	452	WAT
SLC22A1	295880899247288	0.0109328120334067	452	WAT
SLPI	12223059180593	0.0110954342667039	224	WAT
PFKFB1	-0.720695399637757	0.0111119634393994	224	WAT
G0S2	100076226564917	0.0112244708776852	224	BAT
LPIN2	0.900468970648015	0.0114621215071113	452	WAT
SERPING1	0.673968260970366	0.0116193013050936	224	WAT
MAPK13	272048481602435	0.0117217179907655	452	WAT
SGPP1	0.695406312483753	0.0119631704503954	452	WAT
DIO1	342593626655984	0.0124410412008153	452	WAT
AGRN	0.702627673925472	0.0125519782119959	224	WAT
SLC9A3	487038530670191	0.0125621868260938	224	WAT
APOC1	-0.720556911650126	0.0126327871594883	224	WAT
ELOVL7	203529400368131	0.0127859577120434	452	WAT
SREBF1	-0.806703699335937	0.0137538347215915	224	WAT
PLIN1	-0.765988624782697	0.0139398167502623	224	WAT
MMP12	-294977106361579	0.014174367864001	452	BAT
PLCL1	146110402029655	0.0145091113382184	224	WAT
E2F3	-106023065228692	0.0145592530366177	224	BAT
AGRN	0.627294786365907	0.0147474819587521	452	WAT
PLAT	0.806910820180186	0.0149061220493968	224	WAT
TGIF1	124866923962504	0.0149864921453143	452	WAT
GPD2	-0.696185952835159	0.0153477802545624	452	WAT
EPHX1	0.731184281884873	0.0153905294179875	224	WAT
APOC1	0.921338243776293	0.0164649836410774	224	BAT
LCN2	249135789244369	0.0165199907524813	452	WAT
FAAH	152132514423313	0.0168806025294033	452	WAT
GNPAT	-0.560770754123577	0.0172115297700708	224	WAT
CDS1	119146722518261	0.0173157497363802	452	WAT
CPT2	-0.599688144926065	0.0174763417960431	224	WAT
JUN	-0.994833621124022	0.0178114407979907	224	BAT
FDFT1	-0.727746386591706	0.0178335005637547	452	WAT
HDC	193036889859104	0.0180212831491475	452	WAT
CD83	-163639061027665	0.0186759669475684	452	BAT
SPP1	-292430543990968	0.0193536093413438	224	BAT
CLTRN	300465083685575	0.0194051930582887	452	WAT
PPP1R3G	103720676547391	0.0195126169280281	224	BAT
NR4A1	-154772336841119	0.0196559083823477	224	BAT
PLSCR1	184706306715041	0.0197426164266295	224	WAT
ACADS	-0.595651297976504	0.0199451930209259	224	WAT
CFTR	183037651721725	0.0201624268107576	452	WAT
GHRHR	533468507730873	0.0202070621984698	224	WAT
DSP	407399250480927	0.0203805614738727	224	WAT
ACSL1	-0.789385983305836	0.0209130034117847	224	WAT
ORMDL3	-0.541251844225999	0.0209487151549633	452	WAT
PLCL1	-113407031140609	0.0209741861226823	224	BAT
ATP11A	107014018191613	0.0210724796541023	224	WAT
HADHA	-0.555168428430447	0.0217560413480837	224	WAT
AOX1	-0.55653149683168	0.0228010890387	224	WAT
BDNF	-202769376212608	0.0229491360596688	224	BAT
FAAH	162696131982939	0.0229609350757571	224	WAT
LGALS12	-0.52618556779238	0.0230682090955169	224	WAT
SLC38A2	-0.799648242951597	0.0231363554100425	224	BAT
WNK4	140660171420605	0.0232314721563732	452	WAT
GBGT1	-225407913087676	0.0234437720514988	452	BAT
PLAT	0.692509809330147	0.0236703836960874	452	WAT
G6PD	-0.683574144217701	0.0239908397338504	224	WAT
NDUFS6	0.8782040002847	0.0240396542103261	224	BAT
SDC4	0.614962020969825	0.0247035532338551	224	WAT
FGFR2	0.779303112127611	0.0248303186539689	452	WAT
MC5R	-181540217475684	0.0249263804098616	452	BAT
SGPP1	0.839346333936114	0.0250287985752797	224	WAT
RBP2	357055330514975	0.0254824409601652	452	WAT
PPARA	-113656300459518	0.0256436496284565	452	BAT
SPHK1	133417749370803	0.0267026708785198	452	WAT
CCL22	-436465818119177	0.0268622806290513	452	BAT
MCHR1	35949351386026	0.027071879405873	452	WAT
CYP2J2	270968528075584	0.0271480216955654	452	WAT
PLA2G6	-0.687334824200244	0.0273797968688374	224	WAT
CADM1	132535956885241	0.0281875894129779	452	WAT
SLC12A2	0.687862825063266	0.0282560792198559	452	WAT
SRD5A2	412454532457444	0.0283685754540452	224	WAT
RBP2	371385121533987	0.0283847837067783	224	WAT
B4GALT6	-138096536272238	0.0290938449805113	224	BAT
ID2	110075651404868	0.0291185595897898	452	WAT
VPS13A	-0.655562721384732	0.0291890258022251	452	WAT
CD9	0.666765999565326	0.0293837430082185	224	WAT
PPP2R5A	-0.809876534051773	0.0294637012907025	224	WAT
SERINC2	282575653789153	0.0298288878481315	452	WAT
GPC3	0.587098780602202	0.0298859799982629	452	WAT
BCAT2	-0.557273011124286	0.0307978523788579	224	WAT
LCN2	-185268575366806	0.0309804214565222	224	BAT
LSR	0.989674379110855	0.0310247162571476	224	WAT
ACPP	352614165163799	0.0310956448452752	224	WAT
PTPRC	-105389590145467	0.0311370650663722	224	BAT
CPE	0.652389956093096	0.0318324279336861	224	WAT
GOT2	0.768874875559365	0.0326781551929005	452	WAT
GOLM1	0.889585693702886	0.0328908939154557	224	WAT
FAT1	0.544256251571615	0.032997172575783	452	WAT
HSD17B11	0.525180293941828	0.0330343154135012	224	WAT
FASN	-202519301617991	0.0334726340819353	224	WAT
SIGMAR1	-0.605298337842112	0.0338296296799714	224	WAT
LPAR1	0.791746735524357	0.0343823434170857	452	WAT
SLC26A3	382275401972456	0.0344468576383528	224	WAT
SLC25A13	197032603460189	0.0346265275674548	452	WAT
TP73	393360847414768	0.0346770469713076	224	WAT
THRSP	-151451162914859	0.0351420382239481	224	WAT
CD33	-405538994036962	0.0359240334527619	452	BAT
ALDH3B2	-125339559749518	0.0360287877569554	224	WAT
MGST2	-101535764085156	0.0361716844726643	224	WAT
APOC1	-0.529679599249845	0.0365893675340578	452	WAT
BTC	-108090949848291	0.0366054021193803	452	BAT
EDN3	369864858249717	0.0368997419596541	452	WAT
CHST8	124058335679145	0.0371777979308427	224	BAT
CDKN2C	-108139124136213	0.037277029903041	224	WAT
CACNB4	-175560488314922	0.0373418678352154	224	BAT
CYP1A1	0.783842884394994	0.0376080148755322	224	BAT
GLYAT	222884356583849	0.0376443081456501	452	WAT
HINT2	0.747652087639629	0.0379517635695448	224	BAT
FGFR2	-114260171510135	0.0384176411863615	452	BAT
RETN	108647558092122	0.038487846140745	452	BAT
BSCL2	-0.500293456281771	0.0387756450668907	224	WAT
CLEC7A	-239365142912054	0.038934048367414	224	BAT
ATP1A1	134946994655685	0.0392214800951885	224	WAT
IDH1	-0.594330984514419	0.0392521201591197	224	WAT
ETNK2	171240035650576	0.0393229921723456	452	WAT
MGST3	-0.529980127618285	0.0394189517895213	224	WAT
KL	377931314936259	0.0396025562208282	224	WAT
ACOX3	0.531359187738681	0.0397022200252836	452	WAT
PIK3C2B	-0.970876308453675	0.0399147163747502	224	BAT
NMB	0.987064728400109	0.040013525760788	224	BAT
ADCY8	348482771838094	0.0401682468562308	224	WAT
KCNN4	127914199062665	0.0402238009987904	452	WAT
DGAT2	-136746653927331	0.040463455611477	224	WAT
ABCC9	-0.855313811284924	0.0406596963619909	224	BAT
NCEH1	0.964018860062114	0.0417662182924839	224	WAT
SOAT1	0.807675070340203	0.0419231178780047	224	WAT
HNF1A	333606207013761	0.042446098160109	224	WAT
SCNN1A	246437575205094	0.042698759158779	224	WAT
AQP9	121803502022436	0.0429512713924746	452	WAT
PDPN	0.836696182997917	0.0431394908105681	224	WAT
GPAM	-123183869638382	0.0433945054964188	452	BAT
ACOT2	254974973992086	0.0434803349705556	224	WAT
ACOT1	254974973992086	0.0434803349705556	224	WAT
FDFT1	-0.646717612148738	0.0435209658527883	224	WAT
SLC44A4	302965165524531	0.0437832340930661	224	WAT
ALDH1A3	0.829857534792814	0.0440427808588176	224	WAT
RDH16	334007401334029	0.0441065314000732	224	WAT
CCR3	338106427661754	0.0446562797371818	224	WAT
MID1IP1	0.744833714077281	0.0451755209439244	452	WAT
ASPA	-0.848650987477318	0.0453343020940322	224	WAT
DGKD	-0.459680498449302	0.0453510354071541	224	WAT
GPAT4	-0.457787372114962	0.0456983838609755	224	WAT
CD9	0.575391375056885	0.0460340267793001	452	WAT
COX7A2	0.827180576735704	0.0461318364777382	224	BAT
MMP7	345005868709153	0.0461532945164343	224	WAT
ITGAV	0.605562368552266	0.0462432805362481	224	WAT
IMPA1	0.573852593399172	0.0462760889918316	224	WAT
CACNA1H	17755820444727	0.0464255115148439	452	WAT
NUDT7	-0.65439815082372	0.046614233810298	224	WAT
PTGFRN	0.604686635074457	0.0468717672723659	224	WAT
EGR1	-20944278390875	0.0473172129240835	452	BAT
HSD17B7	-0.807287938749216	0.0474415952748392	224	BAT
DLAT	-0.741312929430657	0.0474576886834797	224	WAT
RGCC	-0.469779077090258	0.0476007005276107	224	WAT
ACOT11	15575576749127	0.047987012715397	452	WAT
RXRG	-109697961663808	0.048265175908021	224	WAT
ADRB3	-0.535079623890378	0.0483194810453261	224	WAT
PAK1	167512292837179	0.0484817104713024	224	WAT
ABCD2	-0.48921026063131	0.0486899099178834	224	WAT
IL2	222812753127653	0.0487853454222168	224	BAT
RPS6KA3	-0.651626734390679	0.0490676253654015	224	BAT
ID2	0.993236164166047	0.0491088608948828	224	WAT
SLC37A4	0.825143995107537	0.0491775492821247	452	WAT
HMGCS2	0.67079170035732	0.0493759861721733	224	WAT
CD55	-116510190018913	0.0495361167730438	224	BAT
HSD17B11	0.479141870477611	0.0500161195412248	452	WAT
SLC16A2	0.748383139148707	0.0500577279389366	452	WAT
TGFA	114111665136151	0.0500583551926099	452	WAT
PEX11A	-0.590282285531021	0.0501826184578325	224	WAT
NRG1	288735628417895	0.0505645726468279	224	WAT
AP1M2	326061737077904	0.0507340787329513	224	WAT
PKLR	309057934755791	0.0509895305875218	224	WAT
NDUFB4	0.802920324893701	0.051050516712351	224	BAT
KPNA1	-0.70372996097003	0.0512282108953988	224	BAT
ACSS2	-189125019855364	0.0512481873891197	224	WAT
HDC	202303059526815	0.0513338194377649	224	WAT
SESN2	0.56213795772912	0.051413918141683	224	WAT
OSBPL6	150663886545394	0.0514943734097531	224	WAT
HNF4A	328900655668899	0.0520617940719194	224	WAT
CFTR	191416036211829	0.052071744047007	224	WAT
GLIS3	0.834659290080047	0.0521507475109247	452	WAT
CYBB	-103333063682139	0.0522118442135983	224	BAT
FGFR4	318720819487732	0.0526839309472739	224	WAT
OSBPL3	118453558782623	0.0532049810443106	452	WAT
PRKAA2	-157257718992913	0.0533914623503272	224	BAT
HINT1	0.714017002955609	0.0538558761790745	224	BAT
SOD1	0.723027616773878	0.0538796906990152	224	BAT
GPCPD1	-123336542274631	0.0543832165213778	224	BAT
SLC40A1	0.759752651171574	0.0545501474176204	452	WAT
CD44	-105605508759648	0.0546803080302506	224	BAT
CYP2D6	197643961759788	0.0552385838467971	452	WAT
PTPN13	0.871252982948631	0.0555274089689942	224	WAT
FUCA1	0.444881967541499	0.0558511150915567	452	WAT
PACSIN1	296545973279508	0.0561285628435219	452	WAT
TSHR	-0.48375965901136	0.0563133624140087	224	WAT
LPIN2	0.729181458148553	0.0565543473811685	224	WAT
APOD	118007307287492	0.0568346918713868	452	WAT
NCEH1	0.849009901970089	0.0570046298196551	452	WAT
PRKAR2B	-0.471581712822427	0.0576174514689592	224	WAT
SCNN1B	321425412410128	0.0576200485946808	452	WAT
PLA2G5	315293164110099	0.057623101907275	224	WAT
SCNN1B	331515032998589	0.057677997495366	224	WAT
AACS	-0.499499056214826	0.0580817727077442	452	WAT
DHRS9	-121232842169686	0.0583786206261956	452	BAT
IMMT	-0.4647536671404	0.0584860369866165	224	WAT
INPP5J	252361754065941	0.0585861353679658	224	WAT
ACSS3	-14206775660624	0.0591975419929691	452	BAT
ACAA1	-0.969600336387726	0.0596564230988068	224	WAT
PCCA	-0.491649786329877	0.0597761294701023	224	WAT
GRM4	323911076989353	0.0603775088259159	452	WAT
FGF21	-280207482991579	0.0604370201328845	224	BAT
RETN	-0.564347419221061	0.0605741349481374	224	WAT
MLXIPL	-0.478006919533606	0.0607901011138287	452	WAT
STARD4	0.775561920946646	0.061419193531456	452	WAT
ACSBG1	301402751440131	0.0616170172452113	224	WAT
CEBPA	-0.461967196712968	0.0616293301547732	224	WAT
IGF1R	0.824443908165685	0.0616631395721078	224	WAT
C5AR2	-141441045480881	0.0624199136564943	224	BAT
DKK3	0.890353168974206	0.0624465018927754	224	WAT
SORBS1	-0.974530140072374	0.0627574149317047	452	BAT
APOC3	141958585746725	0.0628344693889408	452	BAT
DPM3	0.71770515308182	0.0630709044115988	224	BAT
CS	-0.601966631869461	0.0633664594311697	224	WAT
SERINC5	0.727428138130068	0.0634738034225336	224	WAT
SREBF2	0.508153004476786	0.0634936313637344	452	WAT
MTMR9	-0.937218520606946	0.0637461017125041	452	BAT
MFSD2A	-0.911982956199814	0.0640147040888714	452	BAT
SGMS2	0.858627166764933	0.0641868265869016	452	WAT
NCOR2	-0.678865999316501	0.064761897917663	224	BAT
MDH2	-0.47286330731416	0.0649160018535966	224	WAT
DIO1	329967444003179	0.0649741081179379	224	WAT
FOSL1	-321759213959478	0.0655373438531786	452	BAT
GPT	-104918961188331	0.0661661383298238	224	WAT
IMPA1	0.50485509282423	0.0662675928810098	452	WAT
FUCA1	0.482661150110011	0.0665764342086027	224	WAT
ORMDL3	-0.435001285081166	0.0666822906248078	224	WAT
CTSS	0.668913375248167	0.0669756703938019	224	WAT
LIPE	-0.614377215160844	0.0670005787822666	224	WAT
DGKZ	0.549631045021037	0.0671140803512469	452	WAT
ACKR3	0.581799027459017	0.0671282043582492	224	WAT
RBP4	-0.605862265700262	0.0671530680373788	224	WAT
TMEM30B	287873921283151	0.0672993018845009	224	WAT
GPC2	-192849895017204	0.0679832957789998	224	BAT
SEC24A	-0.642499281228694	0.0687168101290706	224	BAT
EIF4EBP2	-0.932452771704604	0.0689357034448453	452	BAT
ACOT11	146406312857363	0.068972425275973	224	WAT
FABP5	-108349462469024	0.0689845627520728	224	WAT
MMP12	169202774286608	0.0692138681689697	452	WAT
PMVK	0.62856219661008	0.0692328293496756	224	BAT
SLC22A1	260710016719402	0.0692337430933124	224	WAT
SGMS2	-131715640626424	0.0692778681269618	224	BAT
PLA2G16	-0.487705781955088	0.0694135562605855	224	WAT
CSF1R	-0.95597843189755	0.069971218638275	452	BAT
LONP2	-0.429024133518054	0.0701219717192706	224	WAT
CD74	0.438866112086332	0.0706111560169073	224	WAT
LDLR	-0.681624425105371	0.0706628915390509	224	BAT
ALDH1A1	0.440754806432378	0.0708324887392332	224	WAT
MAPK13	270326705379513	0.0709505075863292	224	WAT
PIP5K1B	216268665786832	0.0711741735436593	452	WAT
NAT8L	-0.710108939278503	0.0715191298617475	452	WAT
CD82	0.701343747502559	0.0717508944344115	224	WAT
CHKA	0.691728053053228	0.0718103541711342	452	WAT
MAPT	118208756301221	0.0719068057307144	452	WAT
ADORA1	-0.784453878584074	0.0724581117681196	224	WAT
LCN2	22989192147973	0.0725743503060001	224	WAT
OLAH	349370363265477	0.0727642762403432	224	WAT
HNF1B	287692482096823	0.0728111947962682	224	WAT
AGPAT2	-161961001928093	0.0731196362464955	224	WAT
CIDEB	274123302714774	0.0734222163806638	224	WAT
PACSIN1	300263639190607	0.0737837434285671	224	WAT
ORM2	0.732973851064025	0.0737841575946274	224	BAT
ORM1	0.732973851064025	0.0737841575946274	224	BAT
MCHR1	346532783235424	0.073905241045296	224	WAT
GGT1	277129860571471	0.0743432713383461	224	WAT
GGT1	277129860571471	0.0743432713383461	224	WAT
CS	-0.730578958934661	0.0745395994820389	224	WAT
AADAC	28546950582775	0.0747478946452162	224	WAT
CLCNKA	39821357204525	0.0749260011018865	224	WAT
NR4A2	-159842976869902	0.075026147010135	452	BAT
PRDX3	-0.439586616686179	0.0753469748075754	224	WAT
ACACA	-144327725291219	0.075509787642737	224	WAT
HPN	217632674135398	0.0756140916786786	224	WAT
CRABP1	283210834030821	0.0756429610216418	224	WAT
VNN1	0.838147232728755	0.0757012463893435	224	WAT
LPCAT2	-15096268754085	0.0760769913796478	452	BAT
ARNTL	-0.920113080538602	0.0760914398154567	224	BAT
NUDT19	0.529783118234554	0.0762105419947003	452	WAT
CLDN7	291230929278507	0.0763901833324101	224	WAT
DEGS2	250880184408188	0.0765525429140508	224	WAT
CLTRN	293308369020061	0.0765857713503309	224	WAT
NTN1	0.607600786078182	0.0767196656811743	224	WAT
DPP4	0.986891274810703	0.0768237300258049	224	WAT
HSD17B4	-0.433361978545815	0.0774917743245455	224	WAT
GPIHBP1	0.630782661556334	0.0779870650114538	224	BAT
LGR4	-0.646693836499307	0.0779872013833607	224	BAT
CACNA1H	-120481889751833	0.0781246268152481	224	BAT
SC5D	-0.665399118868705	0.0784073542222464	224	WAT
B4GALT1	0.466185118777197	0.0785405327018886	224	WAT
PLA2G12B	337033425256439	0.0793703518007726	224	WAT
ALOX12	274188477433977	0.0795303996966233	224	WAT
SERINC2	273310195319856	0.0797155383241241	224	WAT
TGIF1	0.984509390659255	0.0801062237929728	224	WAT
ITPRID2	-0.907214201959557	0.0804066746664281	452	BAT
RBP1	0.823783145406873	0.0804819515119985	224	WAT
SLC25A13	181434810952688	0.0809100412412218	224	WAT
ORM1	-139192326323498	0.0815065826220999	224	WAT
ORM2	-139192326323498	0.0815065826220999	224	WAT
PLTP	0.429598986643782	0.0816500044850896	224	WAT
SLC16A11	230507176488365	0.0823651954775652	224	WAT
PDZK1	181785823975917	0.0824607698779451	452	WAT
ESRRG	258684778586363	0.0825143864930173	224	WAT
ATP2A2	-164853135937653	0.0826223390171808	452	BAT
PPP2R5A	-0.619971374450296	0.0827456673321788	452	WAT
CCKBR	281787920447884	0.0827678598483235	452	WAT
FADS2	157987970772332	0.083190818002196	224	WAT
AACS	-0.564034311801	0.0833223402571871	224	WAT
DOLK	-0.452865867951839	0.0834604004480054	224	WAT
CES3	-286909998133665	0.0836203344747141	224	WAT
OSBPL6	-0.801195150561046	0.0837278592458278	224	BAT
MGST2	0.899595375544	0.0844520956155972	224	BAT
CLCNKA	337986476572335	0.0844992924197227	452	WAT
C1QTNF9B	0.594566526655171	0.0845192365286002	224	BAT
INPP4B	-228624757766269	0.0848530601084157	224	BAT
SLC36A2	-0.713620850786159	0.0848641288301122	224	WAT
MED13	-0.575979493756704	0.0852644818596512	224	BAT
UGT8	-353122040300378	0.0853751106192871	224	BAT
ACLY	-192949103729485	0.0854655886388715	224	WAT
ELOVL4	-150376365622867	0.0855256474330728	452	BAT
FTL	-0.549316170970254	0.0855846895466902	224	WAT
RTN4R	263374650724827	0.0869369894501194	224	WAT
KLB	-0.825541347879623	0.0869525738230491	452	BAT
ARNTL	145573939179199	0.0870922615375825	224	WAT
B3GALT1	-265372788856245	0.0872492180815235	224	BAT
IL18RAP	-151295813298864	0.0873570805283027	224	BAT
SLC4A4	-105875545372801	0.0876141919943394	452	BAT
SC5D	-0.641403708800894	0.0876165946534484	452	WAT
POR	-0.403788197544514	0.0877201256011283	224	WAT
C3AR1	-0.998867395595809	0.0883264219478404	224	BAT
SGMS2	0.97085134357026	0.0886642830174016	224	WAT
ACSL6	-325370931384534	0.0889908584567235	224	BAT
ENTPD5	-0.465597655888717	0.0890599298463986	224	WAT
GOT2	0.780897476919286	0.0896139201117646	224	WAT
DNAJC15	0.719565024694395	0.0898660935569624	224	BAT
SERPINA1	-258009665906718	0.090414997081909	224	WAT
SCT	242566476121784	0.0906284239603659	224	WAT
S100A8	-157494562403133	0.0906854715253233	224	BAT
SH3KBP1	-0.572930790941185	0.0909809170136396	224	WAT
HSD17B10	0.664201362050405	0.0911420403592238	224	BAT
GRM4	265296484347659	0.0913234139442412	224	WAT
CYP4F2	21879899318802	0.0914215949146689	452	WAT
LBP	0.390787483675737	0.0916170481521729	452	WAT
TFCP2L1	110028368059606	0.0916730437492914	224	WAT
BCL6	-0.74830645408368	0.0917808405855969	224	BAT
TTR	335427667799976	0.0920926950725702	452	BAT
SULT1E1	0.710723899386978	0.0927844752106863	224	WAT
CES1	224009939429167	0.0929591318795626	224	WAT
CYP27B1	344632383448523	0.0932946012659974	452	BAT
SNCA	-1418335062641	0.0933182940862857	224	WAT
NUCB2	0.615005856706976	0.0933247518230296	224	WAT
CLIP1	-0.945655014932218	0.0936064047227103	224	BAT
KMT2D	-0.64317593406016	0.0939959919273052	224	BAT
ABCA8	-0.704478088126483	0.0940054936624892	224	BAT
SORT1	-0.380641995223839	0.0940434604015162	224	WAT
NEDD4L	0.544630409244921	0.0942254523351143	452	WAT
YWHAG	-0.401194042798886	0.0948326867143295	452	WAT
PRKG1	-317843125992337	0.0950269235729987	224	BAT
PLA2G2E	106428637407607	0.0950671482524282	224	BAT
RAB4A	0.846219946743757	0.0950957301005217	452	WAT
THBS1	118825150461118	0.0951997451414976	224	WAT
CES2	423338495586746	0.0952325450273419	452	WAT
ELOVL7	206339512296546	0.0954571357193141	224	WAT
ME1	-169759355580004	0.0954945246952796	224	WAT
SNRK	-0.381340362875179	0.0956945564432858	224	WAT
RAB5A	-0.537879117160416	0.0958134172922365	224	BAT
SCHIP1	-442429703185042	0.0958970555941189	224	BAT
CAT	-0.41135045715046	0.0959107884745775	224	WAT
SLC16A1	0.761018235915829	0.0959465744769094	224	WAT
GNAT1	352802724672026	0.0965280372779038	224	WAT
ANKRD1	-405533636511143	0.0966966547547731	224	BAT
ACOT13	0.609880065133696	0.0968415615109917	224	BAT
PTGFRN	0.52206209959284	0.0970376984244072	452	WAT
PLA2G12B	273751706662785	0.0976402912338575	452	WAT
SCARB1	-0.604581861961814	0.0976410257723527	224	WAT
SNTB1	-129561418090227	0.0977048350770284	224	BAT
HSD17B12	-0.646561107205325	0.0977296907743364	224	WAT
SLC27A6	-370927411348497	0.0980868529804056	224	BAT
ADRA1A	-0.8061389162772	0.0981803478167109	452	BAT
CHKA	0.72515038862335	0.0983135033608866	224	WAT
PRKACA	-0.569563375544102	0.0984469069838959	224	WAT
SLC25A13	-172525320760221	0.0984897779459425	452	BAT
HSD11B1	-0.712811013958682	0.098551803965214	224	WAT
PGR	292404610620753	0.0987542291486481	224	WAT
SCIMP	-258477346783749	0.098985823913877	224	BAT
ITGB8	-11117391470057	0.0991587241805192	224	BAT
ADA	154822761830421	0.0994417060504687	452	BAT
EPHX2	-0.442214239996101	0.0995850624701906	224	WAT
PTGER3	-108150310380668	0.0999423995881541	452	WAT
TBC1D4	-0.551121796489584	0.0999477051174768	224	BAT
ACAT2	130017924433985	0.100049749651467	224	WAT
MGLL	-0.587409163323731	0.100166172784486	224	WAT
ACACB	-0.535365679664795	0.100350992389317	224	WAT
RARRES2	0.806982900182749	0.100364823478109	452	BAT
FGF2	-0.488085461212826	0.100491418137894	452	WAT
TSC1	-0.601815509574652	0.100630636445531	224	BAT
NRG1	268751365207887	0.100683973197135	452	WAT
CCKBR	2651546740015	0.100700299552095	224	WAT
SDHB	-0.417890930811079	0.100727287564637	224	WAT
PTGER3	-11373425336732	0.100892046567763	224	WAT
SOAT1	0.609290333294992	0.100987157898415	452	WAT
GK	22262457077405	0.101253909478929	224	WAT
ST8SIA3	-826043666662417	0.101404291553757	452	WAT
ECHS1	-0.387191453342854	0.101650209726428	224	WAT
GBGT1	-135777371950676	0.102070086488684	224	BAT
DRD1	-144355737892424	0.103142455156575	224	BAT
ATF3	-301562077107803	0.103145328309298	224	BAT
BAAT	-26961403987943	0.103416273265853	224	WAT
ERBB4	222657178220097	0.103816369227165	224	WAT
CHST10	254878422130347	0.10384101620861	452	BAT
LYST	-0.871178945457396	0.104028800466215	452	BAT
S100A10	0.55566377716825	0.104145882227975	224	BAT
IDH1	-0.488361787363117	0.10414795731108	452	WAT
ITGAV	0.461783365936336	0.104419080518198	452	WAT
ALDH1L1	-0.59127411827861	0.104510649473961	224	WAT
PTGES	-131782194622143	0.104655850229477	224	WAT
MBTPS2	-0.590425235273096	0.104717024076836	224	BAT
NCOA2	-0.558489760824254	0.104924333743697	224	BAT
DOCK2	-119288346185189	0.105168435824292	452	BAT
NDUFS6	102639665090103	0.105758242261822	452	BAT
ESR1	0.721171685000979	0.105980477161734	224	WAT
ATP1A2	-0.474533818184795	0.106143191674584	224	WAT
ITGA1	-0.77636857777741	0.106225410121474	452	BAT
WNT3	-705238575419334	0.106226011601762	452	WAT
HADH	-0.492150633962574	0.106277247727187	224	WAT
SLC2A4	-0.552154958134829	0.106305883610217	452	WAT
NR4A3	-0.824839586481747	0.106493014337597	452	BAT
FAT1	0.455911566333128	0.106692334684523	224	WAT
BSCL2	-0.376757770047616	0.106704701925006	452	WAT
VEGFB	-0.425220569261097	0.106712143405557	224	WAT
SUCLA2	-0.404702406821216	0.107121323308758	224	WAT
SLC4A4	0.5034068391087	0.107157037537264	452	WAT
PDHA1	-0.682346443905777	0.10722353499172	224	WAT
MSTN	-346436061661312	0.107420340127651	224	BAT
COL4A3	143262665520925	0.107933376429204	224	WAT
SLCO3A1	0.557926114131955	0.108139886470824	224	WAT
PFKFB1	-0.418317072570829	0.108290251290232	452	WAT
UBL5	0.565087843628484	0.108333755397488	224	BAT
AGPAT3	-0.384717823496735	0.108525883068875	224	WAT
TSPO	0.664119151118461	0.108802674949342	224	BAT
KIF13B	-0.839949745519012	0.108982876129093	452	BAT
PPBP	-247169183641348	0.109405615609326	452	WAT
CYB5A	0.606090974030562	0.109742689719258	224	BAT
GOT1	0.718974248782985	0.109823435185031	452	WAT
PMP22	-0.488143710669262	0.109913385853245	224	WAT
TGFA	0.995831182576376	0.110336299447784	224	WAT
ENO1	-102871507117166	0.110504502892148	452	BAT
ADRA2C	209680887699875	0.110782341440816	452	WAT
FFAR4	-0.590914455229727	0.110892485814735	224	WAT
NR1H3	-0.393993873322862	0.111013812451162	224	WAT
SUCLA2	-0.362381212941477	0.111533263986596	452	WAT
ADRA2C	221399001038175	0.11165594877261	224	WAT
FGFR3	0.601805035700905	0.111666982222425	452	WAT
PNPLA3	-132977704717328	0.111828395894304	224	WAT
CEBPB	0.513511709674402	0.112393842253107	452	WAT
MTHFR	-0.607184959970238	0.112545395697241	224	BAT
ROCK1	0.849736709306628	0.112938324192919	224	BAT
MAP3K1	0.470022196539851	0.113116221801558	452	WAT
MDH1	-0.480198059885966	0.113327936882892	224	WAT
BDKRB1	278309580181307	0.11334582644932	452	WAT
GAS7	0.506942366950656	0.113549085300781	224	WAT
CD59	0.570931392489196	0.11368738041056	224	BAT
OGDH	-0.372196409992603	0.113722566245538	224	WAT
MX1	132599226655469	0.11390908204878	452	BAT
DEGS2	250036442758913	0.114294772985727	452	WAT
ALOX15	0.948786515565256	0.11462893686981	224	WAT
ACADM	-0.435311722447339	0.115553687523599	224	WAT
ESR1	-0.565899451726096	0.115712615442989	224	BAT
MOGAT2	-199555098081699	0.11573026307628	224	WAT
LTC4S	107502409517877	0.115839336046693	452	BAT
PEX5	-0.389710320097574	0.115878544884833	224	WAT
IRS1	-0.522526568977942	0.11609004370057	224	BAT
P2RY2	-0.644888108463906	0.11703831232547	224	BAT
CADM1	138806016087793	0.117286555402661	224	WAT
CHRM4	-431081144598464	0.117316470524374	452	WAT
ANGPTL8	0.636895898112672	0.117976508246482	224	BAT
IGFBP7	0.349125519270289	0.118028354516967	452	WAT
COL4A3BP	-0.491990084940374	0.118206393373351	224	BAT
CERS6	-0.860916125582967	0.118221503864803	224	BAT
TNIK	-222290687900333	0.118424699142354	224	BAT
TRIB3	0.685780763779421	0.118534693850568	224	BAT
MET	-0.421190249038144	0.118642774439367	224	WAT
IL7	-163368099597272	0.118716219046264	224	BAT
PLA2G4C	334844799077283	0.119104987907882	452	BAT
CX3CL1	168852044663424	0.119222522812532	224	WAT
CYP2C8	281810735379156	0.11940826435172	452	WAT
SLC27A2	203230770273563	0.11943463070446	224	WAT
ALKBH7	0.584611100959616	0.119658010798584	224	BAT
DHCR24	-0.683249222441801	0.120037929088878	224	WAT
LIPF	-334780397888363	0.120622588603009	224	WAT
CASP3	-0.930145857934971	0.120676320367043	452	BAT
COMMD1	0.598845984114216	0.120802712921713	224	BAT
THRSP	-104727339249308	0.120845455426001	452	WAT
AGPAT1	-0.440993477235999	0.120943594610314	224	WAT
CDKN2C	-0.736456219496419	0.121302752850889	452	WAT
ATF3	-270876242981849	0.121467977021558	452	BAT
ACADVL	-0.387027138949946	0.121493975819643	224	WAT
UTP14C	-0.893693238075873	0.121593866446022	452	BAT
ACOX2	192897253338684	0.121780123792542	452	WAT
ECI2	-0.69644806404034	0.121783095151733	224	WAT
ST3GAL2	-130787398776062	0.121821209624699	224	BAT
NUDT7	-0.473660518572272	0.121947019726318	452	WAT
PLA2G6	-0.426181100996022	0.122089225576092	452	WAT
SLC25A1	-125864901064461	0.122575092196652	224	WAT
BDKRB1	275631205498532	0.122641946460381	224	WAT
SNCG	142705468988293	0.12308449188605	452	BAT
GAD1	263113726568324	0.123194242985154	452	WAT
KCNN4	13558488304849	0.123425645634236	224	WAT
DAB2IP	-0.367941371079027	0.123597194943498	224	WAT
AQP9	142186349187013	0.123602497550518	224	WAT
CCR2	-0.970370661927748	0.123789634991639	224	BAT
GPX4	0.563625964181255	0.123979789881426	224	BAT
PIK3R1	-0.583884628017321	0.124014533400075	224	WAT
CYP2J2	297567174084313	0.124180100398462	224	WAT
NEU2	258926029912268	0.124477423266652	224	WAT
GAD1	239758881404896	0.124591023511695	224	WAT
TRPV1	-129136715598513	0.124892067156823	224	WAT
MITF	-0.607391280081281	0.125027707514703	224	BAT
GALR2	25556713279854	0.125377171573602	452	WAT
SLC22A4	-0.629053893617382	0.125501382300085	452	WAT
PDGFA	0.910818797556829	0.1256711738719	452	BAT
F2	-335236711908694	0.125710931075775	452	BAT
KLF15	-0.383137528760843	0.125732466642685	224	WAT
PDHB	-0.906838292662678	0.125778878923827	224	WAT
TAS1R3	-150406339862006	0.126090157880952	452	BAT
PIK3C2A	0.467132458149682	0.126118926863523	224	WAT
G0S2	-0.781641326002546	0.126356262287949	224	WAT
GLYAT	20484674609545	0.12640911948511	224	WAT
EDN3	44882306577023	0.126550592942354	224	WAT
GSTK1	0.55593901635271	0.12666184512247	224	BAT
ABCA5	-0.958943661945745	0.127318404645967	224	BAT
CYP51A1	-0.699234409329113	0.127806996561776	224	WAT
GPD1	-128850207594599	0.12898305355971	224	WAT
C5AR2	-137622776621372	0.129122400552663	452	BAT
NXNL1	0.730761442437233	0.129366651470019	224	BAT
CLEC7A	-146332835109815	0.129812046218695	452	BAT
ATG7	-0.439308036633857	0.129915103722147	224	WAT
VTN	-0.635680841815303	0.12996357802776	224	WAT
CISD1	0.573508532530225	0.130070988342864	224	BAT
ORM1	-233179693880141	0.130228899539681	224	WAT
ORM2	-233179693880141	0.130228899539681	224	WAT
OSBPL3	100815657034563	0.13029902689641	224	WAT
PPM1L	-0.935919105381569	0.130565349853914	224	BAT
JUN	0.360491887737104	0.130580387063826	452	WAT
CXCL14	0.594312449985898	0.130585631504474	224	BAT
SERINC5	0.55182772002975	0.130649226284672	452	WAT
ITGA6	-0.390707248465027	0.130952773245803	224	WAT
SNTB1	-125486785959828	0.130958752495245	452	BAT
STAT5A	-0.427981780303183	0.130960522995801	452	WAT
NEU1	0.418153586317638	0.131204890235445	452	WAT
RBP7	0.830576594223103	0.131308879282088	224	BAT
ITGAV	-0.493339815268559	0.131403520772802	224	BAT
KIF13B	-0.613016502678417	0.13198979946862	224	BAT
RCN3	0.459970145279803	0.132319232305763	224	WAT
GALR2	237014226373841	0.132331685737008	224	WAT
S100A9	-221357415074479	0.132547119493496	224	WAT
ITGA3	0.540809016657276	0.133046660784164	224	WAT
FZD4	-0.332468352545258	0.133266468965596	224	WAT
ANGPTL8	-145314526212938	0.133584723391737	224	WAT
CRAT	-0.342361648294345	0.134209177132454	452	WAT
ACSS2	-130359521209948	0.134216435218208	452	WAT
JUN	-0.807664415141356	0.134414751086307	452	BAT
GPAT3	-0.530738871888769	0.134505615895353	224	WAT
MAP7	0.667245673328373	0.134587868453245	452	WAT
ACACA	-112389346204064	0.134666439273084	452	WAT
PPARG	-0.337059959838809	0.134715618254269	224	WAT
ELOVL3	-2468028382299	0.134730200640836	224	WAT
ACOT2	134228288688525	0.134965519153184	224	BAT
ACOT1	134228288688525	0.134965519153184	224	BAT
IP6K2	0.4419150593698	0.135037287683617	452	WAT
TJP2	0.505408613972625	0.135273226363772	224	WAT
UBL5	0.754409539019903	0.135337012398109	452	BAT
ABCC2	-122764338502504	0.135805007777332	224	BAT
AR	0.386483856000681	0.135937947644479	224	WAT
DGAT1	-0.360492549997615	0.13594629765716	452	WAT
GOLM1	0.606405566361329	0.136391043826453	452	WAT
MOGAT1	-0.478376235662332	0.13653190709786	224	WAT
NR3C1	-0.337550872438003	0.136643918628562	452	WAT
ATP5F1B	-0.447623801611837	0.136788853223537	224	WAT
CIDEA	-161669369411177	0.13693160669477	224	WAT
ADH1C	0.533840216742492	0.136943636437482	224	BAT
PGR	293138844835584	0.137275806794756	452	WAT
DAGLA	-0.731555927038668	0.137665809273517	452	BAT
CCL22	-227052255980475	0.137767194869806	224	BAT
FABP5	0.547180891215037	0.137906538576119	224	BAT
SLC7A10	-0.317234335688135	0.138133987542795	452	WAT
LIPF	-348671020287831	0.138262714386347	452	WAT
ARNTL	128906271418276	0.138279906764676	452	WAT
OPRL1	-319599791462138	0.138543881165473	452	WAT
NOCT	-0.843057480895054	0.138951634786157	452	BAT
PRKCZ	122608262373046	0.139086493009483	224	WAT
FDFT1	0.553816570585766	0.139255238205065	224	BAT
CYP4F2	-185584693693595	0.139422338815483	224	BAT
DPEP2	-114159615200757	0.139515272833387	224	BAT
PFKFB3	-0.417202317391898	0.139594747247485	224	WAT
GLP1R	309350650461893	0.139627108056328	452	WAT
DHRS7B	-0.38047317572954	0.140175219604321	224	WAT
CDS1	117521199497935	0.140360850974141	224	WAT
CNKSR1	17860506525659	0.140487176777236	452	WAT
ACAA1	0.511799928710408	0.140639506120894	224	BAT
ACOX3	0.398022829372189	0.141436708626463	224	WAT
NDUFB4	0.74374275753634	0.141507052685989	452	BAT
CCL4	282136638421587	0.141584302249792	452	BAT
ALDH1A3	0.690347316381602	0.141677479631022	452	WAT
SLC16A2	0.591929582501583	0.14173215055339	224	WAT
PAPPA	-106793148136313	0.141910126180726	452	BAT
PPARA	-0.627640049943986	0.142144951893122	224	BAT
ACVR1C	-0.325457815643178	0.14221973121168	224	WAT
SLC4A4	0.43089827521132	0.142226557301644	224	WAT
CYP4F2	230745240930475	0.142673489013124	224	WAT
ALOX15	-0.958545761124914	0.14278808795351	452	WAT
SDHA	-0.354143771962095	0.143054430053644	224	WAT
TIAM2	-0.732121062480414	0.143226970053519	224	BAT
NCS1	11193920747548	0.143229758634771	452	WAT
FFAR2	165705835845163	0.143303093345479	452	BAT
DNAJC15	-0.479083841770946	0.143697617684119	224	WAT
CD33	-0.908153437697791	0.143920575504672	224	BAT
SLC34A1	177299867953974	0.144316297103064	452	WAT
GAL3ST1	220341314887902	0.144405909226305	452	WAT
LTC4S	0.595584932064725	0.14441193101678	224	BAT
INHBA	157234338619894	0.144932027305136	224	WAT
CYP26A1	-282830965179847	0.145093933976264	224	BAT
CYP1A1	-137297922729536	0.145126030542432	224	WAT
FAM57B	-0.813039889135585	0.145278015933382	224	WAT
ADH4	-223388535538721	0.145506934544041	224	WAT
FFAR4	-0.494899614779976	0.145965176197667	452	WAT
PLA2G2D	0.924504723992869	0.145975702581907	224	BAT
ACSM3	-0.817907858111945	0.146353277978132	452	BAT
SPP1	140044841439632	0.146459108902521	452	WAT
PNLIP	126572931568925	0.146565551204815	224	WAT
LGALS1	-0.44532850358928	0.147629944533358	452	WAT
PTTG1	0.716482500930449	0.147636197462166	452	BAT
RELN	-0.940519462269939	0.147689227455721	224	BAT
B3GALT2	-0.357424578950792	0.147834076349399	452	WAT
GK	-0.967612383809466	0.147888042235241	452	BAT
LSS	-0.824786407808872	0.147899505058424	224	WAT
MECR	-0.428843919632384	0.148216399637895	224	WAT
NPAS2	149009621149037	0.148236708880201	452	WAT
PTX3	172044562903969	0.148359187965339	224	WAT
HCAR1	-0.57547565120632	0.148404832069305	224	WAT
KLF11	-0.568417306932319	0.148417245895874	224	BAT
NMB	0.894963007504583	0.148603240545521	452	BAT
TLR2	-0.9309175655798	0.148780525487275	224	BAT
CYP39A1	-0.70996535051876	0.14878502056827	224	BAT
EBF1	-0.326835118491324	0.149568148712696	452	WAT
GNMT	0.705885067525342	0.149618799157872	224	BAT
GAL3ST1	211788800968273	0.149647209991038	224	WAT
STARD10	115421618626259	0.149901652328415	452	WAT
THBS1	-0.98846984736611	0.149983288838553	452	BAT
NEO1	-0.535654617091508	0.150078102887751	224	BAT
PLSCR1	0.998300304133206	0.150163094350868	452	WAT
CNTFR	-0.532407807974958	0.150307999171447	224	BAT
DLK1	20027134036716	0.150574112573584	452	WAT
TFCP2L1	-184348586962602	0.150686330203985	224	BAT
PLSCR1	101828477240822	0.150729882965017	224	WAT
PLCZ1	-606025772373231	0.150873124902465	452	WAT
TGIF1	-0.650623798321639	0.151276563638513	224	BAT
SAT1	0.364730737296803	0.151359823444425	224	WAT
ACSF3	-0.54093891413551	0.151407256138317	224	WAT
ALPP	317743091566327	0.151451340424268	224	WAT
ALPI	317743091566327	0.151451340424268	224	WAT
FGR	111308166048297	0.151550551962358	452	WAT
BNIP3	0.612781985304136	0.151716248553856	224	BAT
BCAT2	-0.414998602930656	0.152107423363614	452	WAT
CNKSR1	167552903481519	0.152107896255783	224	WAT
TNFRSF12A	0.667557530698761	0.152320375226623	224	WAT
RETSAT	-0.368794464212605	0.15236680635774	224	WAT
ELOVL6	-239837262359069	0.152486620871836	224	WAT
CXCL16	0.601875391139396	0.152844358226084	452	WAT
CRKL	-0.558971779088262	0.152872254412481	224	BAT
EDF1	0.53633849782681	0.152917243047186	224	BAT
KCNK3	-0.893631540039088	0.153212881297578	452	WAT
UTP14C	-0.562689293188436	0.153245406466756	224	BAT
RBP4	-0.453842598848301	0.153344806478186	452	WAT
POMC	108160185517287	0.153361024557949	224	BAT
DBI	0.679464855641373	0.153433034876248	224	BAT
EIF4EBP1	-0.347335535660091	0.153621923599921	224	WAT
SLC37A4	0.779006347870617	0.153727928826178	224	WAT
NR4A1	-123532583378453	0.153851224265205	452	BAT
TJP2	0.456066883043684	0.154070566493496	452	WAT
SSTR2	281271737571437	0.154164517027158	452	WAT
FAR2	-266719978939156	0.154183486040662	224	WAT
LNPEP	-0.754344034238387	0.154271476938788	452	BAT
ADH7	102733491449317	0.154604219883842	224	BAT
HADHA	-0.330093081582064	0.154852790203802	452	WAT
CTSD	-0.518468531639293	0.155187790554355	224	WAT
ACAA1	-0.695267749341933	0.155285415515219	452	WAT
AR	-108135355337442	0.155415900685099	224	BAT
PAPPA	-0.910385235093307	0.155484976211638	224	BAT
SMPD2	0.42919729306044	0.155644063794402	452	WAT
NCAM1	139771236706065	0.155651968576754	224	WAT
MRC1	-0.709530886740542	0.155812803621017	224	BAT
NPAS2	142674001627682	0.155939094397644	224	WAT
ESRRG	-0.646808345765614	0.156508032156125	224	BAT
CPT2	-0.332022962603434	0.156734068307219	452	WAT
MGST2	0.940540448604706	0.156828205799706	452	BAT
GPC6	-100609358298432	0.157100474258596	452	BAT
PITPNM2	-0.421953050064337	0.157158158763512	224	WAT
LSR	0.643867614335631	0.157332325931562	452	WAT
DGAT2	-0.874890837449102	0.157653964263861	452	WAT
TMEM135	-0.509642773909775	0.157727062446538	224	WAT
ACADS	-0.367172960689884	0.157745190892095	452	WAT
PMP22	-0.477959590923897	0.157962807337066	452	WAT
RASGRP4	-0.927552978425004	0.157986475085599	224	BAT
NRIP1	-0.757707582599253	0.158028817164492	224	BAT
NFKBIA	0.463109623308359	0.158044875720763	224	BAT
SIGIRR	0.747916899494842	0.158224833380493	452	WAT
IL18R1	-155645622686762	0.158288153504722	224	BAT
ADORA1	-0.638658158932867	0.158361913581881	452	WAT
GPX1	0.576841746844699	0.158388775126232	224	BAT
PLA2G4F	386533104342671	0.158561781202986	452	WAT
PRDX2	0.52134474962211	0.158692979619334	224	BAT
SLC27A1	-0.462592398253128	0.159365104624626	224	WAT
HRASLS	-247289857626147	0.159645052163219	224	BAT
ANKRD1	-309906924600758	0.159788526053918	452	BAT
SORBS1	-0.360085700114773	0.159861015425896	224	WAT
NOS3	-0.402220836948005	0.160157526831874	224	WAT
SLC27A6	-217216407630052	0.160276384229758	224	WAT
DAB2IP	-0.354705901641781	0.160326685482217	452	WAT
ATP2A2	0.328290051400289	0.160336861263106	452	WAT
GRB10	-0.74232136676263	0.16076217321882	224	BAT
CYP1B1	0.400245788015856	0.160901413671225	224	WAT
NCOA4	-0.541744817993701	0.161128306982124	224	BAT
SREBF1	-0.463555562628558	0.161503969239389	452	WAT
ACSBG2	-596985187572673	0.161561682829117	452	WAT
COL14A1	0.788504330786454	0.16169329605338	224	WAT
CYP7A1	-49722351548645	0.161915931028023	224	WAT
UCN2	-112912136555343	0.162204677578751	224	BAT
APOC3	0.957437379048025	0.162249207816122	224	BAT
PIP5K1B	-292109072512562	0.162351777210724	452	BAT
KIT	0.555627218692766	0.162416414657065	452	WAT
HIF1AN	-0.690371435996902	0.162449937876056	224	BAT
ELOVL2	-299531961570266	0.162954676604177	452	BAT
ASGR2	-16097287969478	0.162975557073605	224	BAT
CYCS	0.605127182197038	0.163035659895016	224	BAT
ANGPT1	-0.618227940430473	0.163052854176093	224	BAT
PIP5K1B	229330639525246	0.163235579830584	224	WAT
CHPT1	-0.472512663502993	0.163287806130333	224	WAT
GNAO1	-0.704542080055832	0.163508397513156	452	BAT
GLIPR1	-120374569354862	0.163994812228258	224	BAT
LGALS1	-0.422276562551274	0.164162269738628	224	WAT
BCAT2	0.664109660743454	0.164307788349946	224	BAT
SREBF2	0.39622427655382	0.164445005964306	224	WAT
C5AR1	-0.995433521662335	0.16488140489463	452	BAT
LRPAP1	-0.344576826030521	0.16490351936982	224	WAT
SLC25A13	-117020119088802	0.16544437944179	224	BAT
WNT1	-39457296989247	0.165472697184191	452	WAT
MAPT	0.930951812872507	0.165928190518989	224	WAT
UCP2	0.317745822795532	0.165987881766095	224	WAT
NCOR2	0.370493397458433	0.166098712465254	452	WAT
PCCB	-0.332238585082987	0.166192425951129	224	WAT
CCL19	0.987558250520588	0.166864719076095	452	BAT
DECR1	-0.445556751206437	0.166926398002848	224	WAT
GALC	-0.67465614314034	0.167036996211939	452	BAT
PLA2G4A	0.838332354696996	0.167160578526571	224	WAT
ERBB2	0.616578392980459	0.167497628898704	452	WAT
SRC	0.538992006054599	0.16775632100018	452	WAT
CBL	-0.689382804726612	0.168522095309227	452	BAT
SPHK1	135047988153426	0.168526048529849	224	WAT
DIO2	-0.807722057933025	0.168584032034708	452	BAT
OSM	-234246121503446	0.168606229485533	224	BAT
MTM1	-0.508458204835978	0.168894015823162	224	BAT
DGKZ	0.399915021364877	0.169128791071142	224	WAT
LGMN	0.375844026550499	0.169378914154774	224	WAT
PPAT	-0.505896602627006	0.169501140914014	224	BAT
ANXA1	-0.306402774915225	0.16955691947816	452	WAT
ACADL	-0.393714631571031	0.169759883082796	224	WAT
NOX4	-0.8825539443805	0.169780810848543	224	BAT
C1QTNF3	146306490701755	0.169865750899053	452	WAT
PMVK	-0.731170187708289	0.17037584083682	224	WAT
CYBB	-0.935150538550823	0.170598702568109	452	BAT
ARHGEF12	-0.763133679654891	0.170950377743354	452	BAT
LILRB4	-0.785785967685204	0.17095405166722	224	BAT
PRKAB2	-151617578752001	0.170985496429437	224	BAT
RBP1	0.539032301158641	0.171528615012692	452	WAT
ERN1	-0.563268062525486	0.171615536561961	224	BAT
IGFBP2	0.679308996629553	0.171949212758592	452	WAT
GTF2IRD1	-0.704932861404609	0.172030971758311	452	BAT
APOA2	107193880800694	0.172100729041441	452	BAT
HINT2	0.861019773038322	0.172354533147278	452	BAT
TPTE2	-263878635466408	0.172494026706768	452	WAT
PIP4K2B	-0.566658628410695	0.17258012316257	224	BAT
RET	0.525747967586977	0.172654951499716	452	WAT
MPDU1	-0.388431993366968	0.172776394807288	224	WAT
IL1R1	0.416930574438403	0.172796061885102	452	WAT
NR4A3	0.719040568210012	0.172917765226869	224	WAT
GIPR	-112566800533325	0.173134825846119	224	WAT
MYO5A	-0.661506125211407	0.173634783245697	452	BAT
MVK	-0.630662754033682	0.173676389782238	224	WAT
PDGFA	0.569572300261164	0.173706525209326	224	WAT
CREB3L3	173342422102195	0.173730957444671	224	BAT
ADCY10	-347154712393777	0.173931656986381	452	WAT
MRC1	0.515570734215075	0.173956197047445	224	WAT
FH	-0.354236533262226	0.174033185901193	224	WAT
CP	-0.447296732244925	0.174145204539019	224	BAT
CPT1A	0.373923681750604	0.174213518189752	224	WAT
HAO1	-218629233867567	0.174354679734245	224	WAT
CES2	338888631706106	0.174466788691283	224	WAT
MAP3K14	-0.662407195039743	0.174686640744797	224	BAT
FABP5	-0.735483865811216	0.174812023708504	452	WAT
TTC39B	-0.702993673377002	0.174902366608079	452	BAT
COL18A1	-0.585741619947662	0.175114352205249	224	BAT
PTGIS	0.928407858615983	0.175214823438601	452	BAT
IP6K2	0.481614743678304	0.175272610112916	224	WAT
FASN	-108626788470894	0.175369673459886	452	WAT
MARCO	-148117391560635	0.175413358252663	452	WAT
SLC12A2	0.566631387858174	0.175468862835246	224	WAT
HS6ST1	0.471799695423424	0.175577350222533	224	WAT
ASPA	-0.547920787715825	0.175640298377057	452	WAT
SOD1	0.810975602348691	0.17577021702364	452	BAT
SDHB	-0.346920872673945	0.175792248275437	452	WAT
STARD4	0.596964857512555	0.175916294372972	224	WAT
F2RL1	-115965491779356	0.176014816132946	224	BAT
RORA	-0.634393827729248	0.176121565697409	224	BAT
SCT	216428321585825	0.176280800897987	452	WAT
HMOX2	-0.378745538467219	0.176676301908279	452	WAT
ACAT1	-0.322574200922018	0.176897248027293	224	WAT
ECI2	-0.534028616634334	0.176899282475342	452	WAT
CCL19	-0.362279069549083	0.177000886537565	224	WAT
ANGPT1	-0.490694117968386	0.177137775341443	224	WAT
INSIG1	-100897985203124	0.177201068402195	224	WAT
PRF1	-212621834426227	0.177209112407631	224	WAT
PLA1A	0.517912762246011	0.177317494464494	224	WAT
RGCC	0.533169688891613	0.177327302514432	224	BAT
SH3GLB1	-0.325744851247556	0.177498085802256	452	WAT
UHMK1	-0.700500827193095	0.177505752963258	452	BAT
G6PD	-0.780364494069147	0.177771634929924	224	WAT
NR5A2	108473570088609	0.177879346008807	224	BAT
CLN6	0.473612406289591	0.177935263481982	452	WAT
FGR	105660874189389	0.177953928679147	224	WAT
ACLY	-137200700337715	0.178232383125416	452	WAT
OSBPL1A	-0.343470034134091	0.178258749316661	224	WAT
CAV2	-0.368661891287221	0.178349519628967	224	WAT
LEP	-0.639172158562594	0.178511213610863	452	WAT
MIF	0.735001737427925	0.17861728523836	452	BAT
CES3	-19070325449331	0.178668488724622	224	WAT
IL1B	-124996384864483	0.178670653272815	452	BAT
TEX101	-571020536861209	0.17870105941863	452	WAT
CXCL16	0.595817090461523	0.178721909540724	224	WAT
PTGDS	26375657920441	0.17902602888283	224	WAT
SAMD8	-0.456813445678133	0.179312483400026	224	BAT
GRAMD1B	0.416409835056903	0.179410934755794	452	WAT
GP6	-448437735865401	0.179975764855421	224	WAT
MGST3	0.877079751499349	0.180492275637319	452	BAT
TRIB1	-0.777167288690595	0.180695017332253	452	BAT
NR1D2	-0.5004815502973	0.180870952132376	224	BAT
THRB	-0.424459593061813	0.181009970670188	224	BAT
SLC40A1	-0.796791474559804	0.181397030471288	452	BAT
ALDH1A1	-0.710002295357931	0.181399888704266	224	WAT
PRTN3	-0.699108832686865	0.181402575195306	452	WAT
DHRS7B	0.469696573507308	0.181698160437978	224	BAT
PDE3A	-0.671123055101878	0.18194859026909	452	BAT
ORMDL2	0.58419537867654	0.182146122835597	224	BAT
QKI	-0.448384261821133	0.182152443639837	224	BAT
PDIA3	0.326171215294755	0.182430374712654	224	WAT
PNPLA5	-220959453544383	0.182500779525565	224	WAT
LPGAT1	-0.414439162215954	0.182907682818846	224	BAT
PIGG	-0.687868114374642	0.183164788775926	452	BAT
SOAT2	-236845481912106	0.183345087225131	452	BAT
DBP	-0.392424924012538	0.18392837195502	224	WAT
PRKCA	-0.911339596959929	0.184579883126716	224	BAT
SMARCD3	0.731920776756091	0.184783285715049	224	WAT
DBP	0.842588375848111	0.185081597923203	452	BAT
ACADSB	-0.29354773615084	0.185143563708272	224	WAT
CERS1	-234031907143031	0.18530615493411	224	BAT
ALKBH7	0.672321261733472	0.18563153402954	452	BAT
COMMD9	0.663456579608837	0.185653941314178	452	BAT
PDZK1	172279730414454	0.185715102657663	224	WAT
TSPO	-0.308319570207687	0.185934529697349	452	WAT
SLC1A1	0.774205084188978	0.186255667170015	452	WAT
ENPP2	-0.662700743950221	0.186610151348061	452	BAT
PHGDH	108930766828118	0.186803661928512	452	BAT
ANG	0.772154179239426	0.186988497615896	224	BAT
BCAT2	0.669644661692424	0.187161496826923	452	BAT
PRDX6	-541200037886023	0.18726731450247	452	WAT
LHCGR	-374845844547867	0.187358351699198	452	BAT
ALDH3B2	-0.691003616415647	0.187560937669549	452	WAT
VAC14	-0.491669119193558	0.187907707188734	224	WAT
MID1IP1	0.749649418533098	0.187919088674747	224	WAT
MGST3	-0.304620089447074	0.187920708531577	452	WAT
C1QA	0.471810311586726	0.188068648441922	224	WAT
CTSD	-0.49961991734722	0.188217075737668	452	WAT
PTHLH	-151708896892692	0.188242363504083	452	BAT
FOSL1	-205374263720488	0.188441935624943	224	BAT
NXNL1	0.890014691008505	0.188961331930456	452	BAT
SOD2	-0.417678665796428	0.188992977403243	224	WAT
SOD2	-0.417678665796428	0.188992977403243	224	WAT
ADRB1	104918618997462	0.189066427197097	224	WAT
MAP3K8	-0.743465138032497	0.189205803878574	224	BAT
UCP1	-396293549126063	0.189471232264887	452	WAT
CSF2RB	-0.424197260703065	0.189591943249619	224	WAT
SEC16B	-0.666445440864576	0.189705673309161	224	BAT
DGKK	474371602675436	0.18990675173278	224	WAT
CD4	172892508536104	0.190752092233163	224	BAT
MTMR6	-0.412144662735055	0.19082724185824	224	BAT
PVALB	524200018367026	0.191208282146249	452	WAT
ST8SIA2	-485941110073649	0.191383728316436	224	BAT
NEU2	240575118526877	0.19155978776667	452	WAT
GC	-10986961873744	0.191652124628466	224	WAT
S100A10	0.671162975891748	0.191666490084631	452	BAT
CYP4F12	108692309100968	0.191695194557764	224	BAT
CYP4F11	108692309100968	0.191695194557764	224	BAT
CYP4A11	108692309100968	0.191695194557764	224	BAT
CYP4A22	108692309100968	0.191695194557764	224	BAT
SLC5A10	235918285550804	0.191810070017493	224	BAT
CPS1	-141777597166982	0.191969593101591	224	WAT
AGT	-108171329305444	0.192308643236859	224	BAT
NCS1	102662771216834	0.192335930484217	224	WAT
AKAP13	0.303248557831432	0.192448380326175	452	WAT
TXN	0.494896002312838	0.192533608652681	224	BAT
AKR1D1	-228981297526989	0.192734860172249	224	WAT
F2RL1	102076761332799	0.193113006281377	224	WAT
ATF6	-0.44807437454472	0.193135269726247	224	BAT
LNPEP	-0.477573317224097	0.193221195204174	224	BAT
CCL19	0.488988709228862	0.19328788123052	224	BAT
NR5A1	-21603314885754	0.1937913097502	452	WAT
WNT4	-192544888052701	0.194008603599011	224	BAT
CD59	0.742188328269975	0.194092785770159	224	BAT
TTC7B	-0.375015973764254	0.194317700780765	224	WAT
GSK3B	-0.448260172711365	0.194502548034922	224	BAT
MEST	-131728729495401	0.194548581026194	224	BAT
SH2D2A	-121955556155691	0.194669311805496	452	BAT
RBP7	0.843311036890501	0.195076613599161	452	BAT
ASPG	0.494944715230127	0.195352705249805	224	BAT
INHBA	157484532056987	0.195455132790439	452	BAT
GFRA2	-0.833749369100773	0.195844079939846	224	BAT
GLIPR1	-113636977735774	0.196141346203418	452	BAT
EIF4EBP2	-0.489093948521914	0.19663804471394	224	BAT
ORM1	0.458377563505838	0.196973770127568	224	BAT
ORM2	0.458377563505838	0.196973770127568	224	BAT
ACAA1	-0.317360374060094	0.197083502587493	452	WAT
CEBPD	0.375768256774141	0.197232728461887	452	WAT
APLN	-0.925825308093727	0.197254783689139	452	BAT
FOS	-174097341676185	0.197315986466858	452	BAT
PAFAH1B3	0.815078094219329	0.197366631087255	224	BAT
DHRS7B	-0.315797744226134	0.197403526140452	452	WAT
AGPAT2	-104929604700815	0.197449230284823	452	WAT
CD5L	-148524668247436	0.19766022498295	452	WAT
RGCC	-0.288474212393338	0.19782193907704	452	WAT
GREM2	-148790863341001	0.197857841932214	224	BAT
CACNB4	142506430507611	0.198046435187639	224	WAT
RDH16	-228242253950267	0.198265631054982	452	BAT
ELOVL6	-205566149946712	0.198292495302598	452	WAT
EPAS1	-0.295290465365561	0.198303492111007	224	WAT
COMMD1	0.657453589074567	0.198387839556072	452	BAT
CSPG4	-0.809776449935498	0.198461577236488	224	WAT
MB	212326317098578	0.198604330329906	452	WAT
MAP4	-0.982482106527484	0.198750027510975	224	BAT
C5AR1	-0.774770779113633	0.198793505887841	224	BAT
PHGDH	-0.368241412179541	0.199200173794378	224	WAT
SLC1A1	0.778497865686241	0.199362165548315	224	WAT
CD2	-127374982443241	0.199535246713339	452	BAT
NCEH1	-135132575890992	0.199546613156075	224	BAT
PHKA1	-148496315715456	0.199735216937436	224	BAT
CSF1R	-0.778857151850891	0.199757394023975	224	BAT
ERLIN2	0.330543991781732	0.200036351197401	452	WAT
CD33	235188569345287	0.200068981822579	224	WAT
DYSF	-0.511839150894268	0.200082475173479	224	BAT
FASLG	-254128618303235	0.200096642510882	224	WAT
SLC25A1	0.560833188308388	0.200198663484943	224	BAT
WNK4	119015852491894	0.200339127393306	224	WAT
STARD10	127618858217421	0.20036069742929	224	WAT
DBP	0.436313374550265	0.200499698159099	224	BAT
NEU1	0.369583819715533	0.200537916963972	224	WAT
PTGES	-0.968300720629185	0.200664078154834	452	WAT
RENBP	0.56845698117545	0.200681100180541	452	WAT
RETN	-0.410647710124459	0.20077124250203	452	WAT
ACAT2	107756771934992	0.200815324449864	452	WAT
PON1	-0.942853878457324	0.201214677595768	224	WAT
PLAU	0.62321028003748	0.201261641628161	452	BAT
ABCA1	-0.425660115552499	0.201604725521185	224	BAT
MB	189207283508623	0.201788977512122	224	WAT
SLC36A2	-0.480088805789869	0.201833877848958	452	WAT
GATM	-136489379662603	0.201915750918112	224	BAT
TK2	0.473410782183431	0.202024129116715	224	BAT
HCAR2	-0.499719091801999	0.202299056349771	452	WAT
PGF	0.762619060613295	0.202358087283707	452	WAT
HPGD	0.362524860544079	0.202605214785449	224	WAT
SLC34A2	157859861389186	0.202615438088829	452	WAT
PTPRN	-351892752732013	0.202622677163075	452	WAT
PDE3B	-0.746671722989984	0.202858634219188	452	BAT
PAFAH1B3	0.924392655088373	0.203336503651328	224	WAT
PLA2G16	-0.333954771258714	0.20336147446203	452	WAT
ESRRA	-0.450035823446636	0.203637148081571	224	WAT
MAS1	-544348901902662	0.203799430487028	452	WAT
ECI1	-0.313368610689264	0.203820212554055	224	WAT
LGALS1	0.510763020619078	0.203904404329813	224	BAT
ABCC3	0.472192522943935	0.204507703833075	452	WAT
PLCE1	-0.46353042805781	0.204543483343873	224	BAT
MAP3K1	0.401972306571703	0.204650409764713	224	WAT
CBR1	0.449321217269184	0.204671850512181	224	BAT
GSTP1	0.637340738299843	0.20476193114571	452	BAT
PTGR2	-0.326884046941782	0.204891121145662	224	WAT
E2F1	0.944094527470912	0.205008683260157	452	BAT
DLD	-0.363338382407392	0.205768763894665	224	WAT
NCAM1	-182366710115725	0.205782006951597	452	BAT
GM2A	-0.301743564207504	0.205879394173386	224	WAT
CYP51A1	-0.54401799248324	0.205881203287773	452	WAT
SCG5	183165694148545	0.205984218231538	224	WAT
GPAT4	-0.273981951555181	0.206125734761479	452	WAT
JAK2	-0.524072807268444	0.206136452013648	224	BAT
RENBP	0.585232649769979	0.206495026466362	224	WAT
ANGPT1	-0.355737125994509	0.206506687176474	452	WAT
CYP2S1	0.826839242223405	0.20666711664554	224	WAT
PRKCZ	106853122601551	0.206867957463535	452	WAT
CYP2C8	21090130547798	0.207033731412089	224	WAT
LIPG	-0.692567694565531	0.207035087513835	452	BAT
NRIP1	-0.314506187013046	0.20758827324452	224	WAT
TM7SF2	-0.775739416976989	0.207755355932706	224	WAT
SDC3	0.366647257087637	0.208180983703702	224	WAT
HADHB	-0.365939890519166	0.208430966704698	452	WAT
DAGLA	-0.466653459179264	0.209138646807584	224	BAT
PDHB	-0.718768156274484	0.209336891903873	452	WAT
ATF2	-0.626535238294758	0.209365749926583	452	BAT
PLEKHA1	-0.439447400607302	0.209667548268935	224	BAT
CES1	188967244548251	0.209789624337634	452	WAT
SULT2B1	173996662440085	0.209922027210847	452	BAT
ENHO	-147826751127695	0.210031296521692	224	BAT
PTCH1	0.367062477758831	0.210333022963042	452	WAT
ECHS1	-0.289543978242849	0.210455692983555	452	WAT
ACOT1	158221186381207	0.210490620881943	224	WAT
ACOT2	158221186381207	0.210490620881943	224	WAT
ME1	-114168898287585	0.21063009762006	452	WAT
APLP2	-0.3424860060069	0.210636480117177	224	WAT
LRPAP1	-0.299887338933366	0.210655632650631	452	WAT
TSC2	-0.328163646071559	0.211133829882493	224	WAT
TLR4	-0.552285560111518	0.211566474499857	224	BAT
ACAA2	-0.375121788720339	0.211680493165186	224	WAT
BAG4	-0.608436431817548	0.211718741707912	452	BAT
PLA2G7	-0.614700538016813	0.212176925983018	452	BAT
HINT1	0.657975715047711	0.212273600219034	452	BAT
IL1RN	0.674400466301377	0.212302779670244	224	BAT
ETNK2	137805507208938	0.212341643206625	224	WAT
MGST2	-0.56395207745553	0.212342872736678	452	WAT
FGFR3	-0.547561795105141	0.212406862184364	224	BAT
PGD	-0.799420654543691	0.212446015125487	224	WAT
PDGFA	0.450565372334024	0.212535848185468	452	WAT
MAP2K6	-146376557287953	0.212673391407813	224	BAT
ALB	-0.649334528301616	0.212824326759784	224	WAT
PTH1R	-118128317685393	0.213200496999973	224	WAT
GSTK1	0.623616425638228	0.213262974701106	452	BAT
ATP8B3	-506034870853374	0.213368990939364	452	WAT
UBR1	-0.422085718560513	0.213530038142165	224	BAT
TIMM50	-0.386985861574971	0.213698383348135	224	WAT
SERPINE1	-0.948478825912875	0.213707686378874	224	BAT
ADRB1	-0.756954534619495	0.213918717717535	452	BAT
VCAM1	0.406771107023665	0.214010747811747	452	WAT
HACD4	0.53727069398964	0.21405984518227	224	WAT
DIO2	-155577778047448	0.214164166972123	224	WAT
TNC	-0.656380465824747	0.214208055559216	224	WAT
PIGG	-0.441836025604269	0.214415009098574	224	BAT
RBP4	0.428927352527662	0.214431563769623	224	BAT
S100A8	-173013358046194	0.214520785259102	224	WAT
MCAT	0.438298038572305	0.214800070970344	224	BAT
PRLR	-0.360139441872312	0.21537785164551	452	WAT
NAPEPLD	-0.500176133776066	0.215463194141471	224	BAT
ABCB4	-181145772316906	0.215668918701104	224	BAT
TM7SF2	0.652205589134481	0.216068037482845	452	BAT
RGN	130978853467511	0.216179152052682	224	WAT
NRG4	-0.510453104496228	0.216341110033896	224	WAT
SRC	0.522540633205397	0.217151773820997	224	WAT
VIP	32730327823164	0.21731457140604	224	WAT
CD55	-526571160866484	0.218246040379266	452	WAT
FST	0.66714652965932	0.218255482794108	224	WAT
CACNA1H	139655129389773	0.21848368678428	224	WAT
RAMP2	0.617548428187746	0.21859289881791	452	BAT
SIK3	-0.456015841152964	0.218598081923307	224	BAT
MT-CYB	-0.729743031127883	0.218766835339102	224	WAT
PFKFB3	-0.301989685045948	0.218773210866668	452	WAT
PLCB1	-0.402818335086877	0.219263123852797	452	WAT
CD244	-116631651861059	0.219343750616057	224	BAT
PHOSPHO1	-0.877916931152841	0.219385234815533	452	BAT
PYCARD	0.904328347657315	0.219660538149843	224	WAT
KCNE3	-255480852271551	0.22002055835556	452	WAT
CCL19	292088133666249	0.220072996106217	224	WAT
PTCH1	-0.648115842035747	0.220114019498624	452	BAT
GPC2	-140705262341251	0.220151102476618	452	BAT
NME4	0.950759042677029	0.220429073071889	452	BAT
MAT1A	-119055191536774	0.220466411872377	224	WAT
ALG6	-0.536117369878874	0.220574924181607	224	BAT
KITLG	0.329025363270498	0.220869612403456	224	WAT
IL1R1	0.383854510310995	0.220952599890771	224	WAT
APOB	-129662012353007	0.221440897610799	224	WAT
HMGCS1	-0.643701412325375	0.221580466957576	452	BAT
HRASLS	113657055348919	0.221817899852234	452	WAT
SLC23A2	-0.635208858249591	0.221886194902625	452	BAT
GPAM	-0.503450295430594	0.222177085656684	224	BAT
VSTM2A	-281435819065703	0.222182606983607	224	WAT
ECI1	0.537763979103864	0.222242048362449	224	BAT
ABCC9	-0.430019191577915	0.222430103353385	224	WAT
PLAU	0.459298592066573	0.222431888184894	224	BAT
MMP7	316420209433185	0.222530181748545	452	BAT
ACOT1	174273460733168	0.222562937026398	452	WAT
ACOT2	174273460733168	0.222562937026398	452	WAT
ANXA1	-0.491759999607053	0.222592305835706	224	BAT
POR	-0.297983985527356	0.222849346089464	452	WAT
ADIPOR2	-0.303209384734402	0.223028755823439	224	WAT
RXRG	-0.561016153378427	0.223056787845953	452	WAT
NFIL3	-0.423286036659413	0.223207321221872	224	BAT
NOS1	-207988624134837	0.223269675669289	224	BAT
LPCAT3	-0.363630848801518	0.223276808838252	224	WAT
CUBN	20312199660427	0.223504494957227	452	WAT
DKK3	0.580249422588208	0.223731534614301	452	WAT
ABCA1	-0.639454329228376	0.223829416587442	452	BAT
BAG6	-0.291181779098368	0.22394206374509	224	WAT
RTN4R	213292577532818	0.223990195229521	452	WAT
SGPP1	-0.60066604206777	0.22445595014673	224	BAT
DGKK	448301090805671	0.22449509731401	452	WAT
ALDH8A1	299599226976138	0.224553589459495	224	BAT
AQP8	-3161817014284	0.224562295032713	452	WAT
INPP5B	-0.493098170986931	0.224619986899635	224	BAT
RGS16	-140867010392495	0.224735542526425	224	BAT
G0S2	0.865016728303551	0.224853401186536	452	BAT
NPY2R	200226256115455	0.225022805395839	452	WAT
AHSG	-0.902573246944876	0.225238147748879	224	WAT
ERBB2	0.592043300498902	0.2253086407253	224	WAT
PLBD1	-0.355093682982237	0.225367400769817	452	WAT
APOD	113266801858489	0.225604282929788	224	WAT
CCL19	-0.332208433943133	0.225707291234363	452	WAT
HELZ2	-0.60411710454626	0.225762986299357	452	BAT
C1QTNF3	-308725434986518	0.225816552136074	452	BAT
NAPEPLD	-0.431492319477573	0.225826013856779	224	WAT
PEX13	-0.292259195509416	0.226151455224049	224	WAT
ALDH3B2	-0.968972869399609	0.226243196800341	224	BAT
SDC4	0.32390386034298	0.226632955803717	452	WAT
ARPC3	0.42950678347794	0.226744236020096	224	BAT
APOH	-11257565418261	0.226852749142047	452	WAT
FGFR2	0.533814072566054	0.226891611273916	224	WAT
NPY	464578984904989	0.226934901883531	224	WAT
SCD	-118861473652682	0.227485566130147	224	BAT
UCP1	-346926641072787	0.227513691100104	224	WAT
CHRM1	208157934263985	0.227521845779691	224	WAT
ACVR1C	-0.597974910314622	0.227629481422354	452	BAT
CYP2D6	146417893132969	0.228094709541496	224	WAT
PARD3	-0.451470709856273	0.22831820366355	224	BAT
NDUFS6	-0.387352500668607	0.22838094699986	452	WAT
PGF	-104736147899498	0.228469077916652	224	BAT
FCGR2A	0.406936813547763	0.228579956536577	224	WAT
FCGR2B	0.406936813547763	0.228579956536577	224	WAT
PDE3B	-0.28521126481829	0.228697531137271	224	WAT
TXNRD1	0.297743253863223	0.228703230729206	452	WAT
FZD4	-0.269492551204228	0.228804261854317	452	WAT
ADH4	-129985183498072	0.228993263609508	452	BAT
NPY2R	218138032509374	0.229011375113669	224	WAT
G6PD	-0.381740490827334	0.229089338636385	452	WAT
FGFR1	-0.46180062755686	0.229227499688644	224	BAT
FAT1	-0.480506446206653	0.229373051544501	224	BAT
CD1D	-0.325942298452318	0.22942805169325	452	WAT
KIT	-0.718722735655086	0.229482637796706	452	BAT
NFKBIA	0.612536321399243	0.229622424343706	452	BAT
CYP2D6	279170663617394	0.229745675119401	224	BAT
LCN12	37385882366103	0.229873834408291	224	WAT
SMAD3	-0.428638337277674	0.23002963267586	224	BAT
HTR1B	195044944701073	0.230838661031443	452	BAT
ESR1	-0.585826085603778	0.230849475999063	452	BAT
TMEM97	0.552051819514708	0.230849561099678	224	BAT
ANPEP	0.483713033603809	0.230890572461585	224	WAT
EGFR	-0.530230493922599	0.230984969609117	224	BAT
ALDH1L1	-0.44949963844155	0.231084881423327	452	WAT
COX7A2	0.757856256338123	0.231148794499594	452	BAT
IGFBP7	0.252521544121334	0.231197371666977	224	WAT
CYP1A1	0.996484310726154	0.231312897833799	452	BAT
PIN1	0.5978850108851	0.2313755669546	452	BAT
PDHA1	-0.477743497856702	0.231544534981963	452	WAT
RDH16	364267909668528	0.231723722168595	452	WAT
OPRL1	-196723753521607	0.231846729874526	452	BAT
MC5R	-0.746121873233486	0.231858256696485	224	BAT
SLC25A1	-0.907862477458548	0.231951924367884	452	WAT
PLA2G7	0.41663621599337	0.232012661704891	452	WAT
SLC34A2	15364167406778	0.23203512948968	224	WAT
FDX1	0.44371775419284	0.232177990238116	224	BAT
ARNT	-0.429697807887313	0.232294392539955	224	BAT
BCL11B	15533082202527	0.232337196506438	452	WAT
NEDD4L	0.408275420339258	0.232550076311051	224	WAT
ABCC3	-0.878055517747683	0.232626602491709	224	BAT
HADHB	-0.364944979218401	0.232737751368255	224	WAT
PTGER3	-0.555297755754149	0.233047837725496	452	BAT
DDIT4	0.31149539213574	0.233132639112044	452	WAT
HSPA8	0.275629073255574	0.23375763876566	224	WAT
KCNA6	-0.690330125312995	0.233893240787487	224	BAT
ST3GAL6	-0.41402306701221	0.233938971740628	224	BAT
G0S2	-0.600914783558658	0.234136780072405	452	WAT
MAPK8	-0.408814180651109	0.234250347200325	224	BAT
IGF2R	-0.438262786889247	0.234647941105763	224	BAT
RAB4A	0.665882710329354	0.234713121144511	224	WAT
RABGEF1	-0.417255261521712	0.234797733005196	224	BAT
IFRD1	-0.40093876416081	0.234977883535819	224	BAT
H2AFZ	0.616439578871156	0.235354562378001	224	BAT
NCAM1	-175130585441592	0.23538640401221	224	BAT
PHOSPHO1	-0.604002602230964	0.235418568354823	224	BAT
SULT1A1	0.674515843325038	0.235514503376149	224	BAT
SULT1A2	0.674515843325038	0.235514503376149	224	BAT
SORBS1	-0.488625481121869	0.235684815690304	224	BAT
PLBD1	-0.358453227091615	0.235992265636721	224	WAT
TNC	-11348946636855	0.236080972432985	452	BAT
LYST	-0.489315505728431	0.236142129158667	224	BAT
PIP5KL1	-5003349051335	0.23716198376262	452	WAT
PGF	102584260181704	0.237346084489504	224	WAT
PRKCI	-0.585907690740405	0.237464597695765	452	BAT
ABCD2	-0.309821566081323	0.237476350559031	452	WAT
ADH4	-196639359204506	0.237739183865646	452	WAT
CYB5B	-0.625255980392787	0.237834898827768	224	WAT
NCOA1	-0.426971876834123	0.238306902078685	224	BAT
CBR4	0.455612363865113	0.238386166761418	224	BAT
IDI1	-0.916105322518085	0.238412768611423	452	BAT
LCN12	245650141713034	0.238862491849344	452	WAT
PTPRC	-0.731169891216765	0.23919482253331	452	BAT
TIPARP	-0.602744226185891	0.239297459874572	452	BAT
DUSP1	-0.68883813498636	0.239547265902034	452	BAT
LAMTOR1	-0.452757546358916	0.239952994487974	224	WAT
MLYCD	-0.339309245510914	0.240239513136242	224	WAT
ACADVL	-0.279559046955096	0.240387672428483	452	WAT
GPC6	-0.770337263287348	0.24049629055357	224	BAT
HMOX2	0.424225510644162	0.240553760102748	224	BAT
RASGRP2	-0.381647105420585	0.240871921124083	224	WAT
GALNT3	124921248970444	0.240920386795733	452	WAT
ORM1	-0.799700351201296	0.24094947058385	224	WAT
ORM2	-0.799700351201296	0.24094947058385	224	WAT
SERPINA1	174333103671025	0.24116412932067	452	BAT
HIF1A	-0.360700306236843	0.241579991795741	224	BAT
PLB1	358428721427198	0.241591759252267	452	BAT
PEX11A	-0.337868215198495	0.241779540902334	452	WAT
CD7	-218759836831823	0.241812987066589	452	BAT
PLCE1	0.407092242725757	0.24186581204485	224	WAT
GPIHBP1	0.740574577106418	0.241956395729285	452	BAT
UCP3	-0.473175648049223	0.242013900277601	452	WAT
CD33	235839488931265	0.242074402346731	452	WAT
NUDT19	0.411767851987489	0.242089444017921	224	WAT
SELP	-0.774180152934729	0.242107131378948	452	WAT
KDM5C	-0.590535067147066	0.242190992286071	452	BAT
ALDH5A1	-0.36117933536528	0.242423442117474	224	WAT
ACSL4	-0.373293756846778	0.242774515403888	452	WAT
EIF4EBP1	-0.262524627213028	0.242922459468207	452	WAT
CREB3L3	158348376914182	0.242932984266083	452	BAT
MDH2	-0.299848869857669	0.243225049051878	452	WAT
VCAM1	-0.486254497637334	0.243354373920351	224	BAT
RRAD	-164281758434177	0.243497162342961	452	BAT
ENTPD1	-0.487131824763912	0.243578382451007	224	BAT
EIF4EBP1	0.436899195512157	0.243790026239981	224	BAT
CYP4F2	261342138654346	0.243796409320246	452	WAT
FDX2	0.591387005020134	0.243878589018759	452	BAT
CNR2	0.747389735249302	0.243878879397188	224	BAT
OSBP2	-190936416677407	0.243944592634732	452	WAT
SAA1	-147920653757325	0.244079878384655	452	WAT
ATP11C	-0.31537564724872	0.244189988133725	452	WAT
B4GALT6	0.472826153765548	0.244540133116023	224	WAT
PIGY	0.593461844707438	0.244789346140991	452	BAT
VIP	201136528750394	0.244792460193318	224	BAT
LRPPRC	-0.388432641572101	0.244946602126417	224	BAT
NR2F2	0.291455112307481	0.244969003348584	452	WAT
OLAH	270076623294772	0.245078730982584	452	WAT
ID2	0.468582713823993	0.245435697083104	224	BAT
CES2	-141053112181806	0.245532145540087	224	BAT
ATP5PF	0.617633581031523	0.24565984477406	452	BAT
HDAC6	0.374880039410927	0.245851357670664	452	WAT
OXSM	-0.449095420854091	0.245871275960013	224	WAT
PLA2G10	-48085625350073	0.245961892819399	452	WAT
PTTG1	0.422815894704571	0.245988810404501	224	BAT
CIDEA	-105822052217173	0.246588727973211	452	WAT
AGTPBP1	-0.362408452096872	0.246689724125051	224	BAT
PTGES2	-0.461384965094404	0.246694583813279	224	WAT
INPP4A	-0.442555710429558	0.246823191461537	224	BAT
CRLS1	0.471708485548577	0.247181079911607	224	BAT
FAAH	-108976842342609	0.247216549779094	452	BAT
ATP5F1A	-0.310674575634111	0.247362737206752	224	WAT
HSD17B10	-0.29611429604084	0.247485752694265	224	WAT
SERINC2	-193149532316281	0.247580330860117	224	BAT
PTPN13	0.405576389305319	0.247755923890281	452	WAT
PRKD1	-0.390703052009749	0.247803889855032	224	WAT
FST	0.491820584407437	0.248176731658016	224	BAT
HAO2	162197800418384	0.248542505645847	224	WAT
BDKRB2	-138876024289826	0.249078158169962	452	BAT
HS6ST1	0.363394340520143	0.249451963840164	452	WAT
DPEP1	0.43697778761463	0.249586993126718	224	BAT
PARK7	0.637228692207922	0.249832584489195	452	BAT
TSPO	0.830998930747297	0.250020301647259	452	BAT
RSC1A1	-0.412450540594526	0.250184411138205	224	BAT
DPP7	0.562890571000677	0.250433356815777	452	BAT
ME1	0.482828773404004	0.250476017171	224	BAT
BPI	153388402033779	0.250621601645805	224	WAT
HIF1A	-0.594097519692868	0.251356363351035	452	BAT
SLC12A2	-0.675074914693806	0.251379123822354	452	BAT
CCNE1	-113085129799707	0.251493395612493	224	WAT
SLCO3A1	0.450517165740211	0.251716921167808	452	WAT
MED1	-0.41352549172986	0.252466517415928	224	BAT
PPBP	-162224054713313	0.252675067284039	224	WAT
HADHB	0.516162217322833	0.252810100072309	224	BAT
PTEN	-0.576740085023679	0.252944615010574	452	BAT
SLCO1A2	181371002009151	0.253109895296979	224	WAT
MET	-0.568599171851572	0.253313158082579	452	BAT
RPS6KA3	-0.274263028867931	0.253379473592645	224	WAT
ZBTB21	-0.430156765706319	0.253589977830602	224	BAT
BMP4	0.556323166238897	0.254087497417248	224	WAT
SGPL1	-0.632404172095263	0.254550657852358	452	BAT
MPDU1	-0.288188681234303	0.254572029380237	452	WAT
DDX25	-437471244925116	0.254624960139165	452	WAT
SLC5A3	-0.570549644124284	0.254697486731907	452	BAT
ANKRD23	-181742605911708	0.254716879666689	224	BAT
MPP1	-0.265861516923792	0.254728095047328	224	WAT
PLIN2	-0.269682547041501	0.255086296650287	452	WAT
GRM1	-533760452714663	0.255677973343711	452	WAT
SLCO6A1	-429392450046761	0.25580251671969	452	WAT
CXCL10	-103029648690692	0.256241426405003	224	BAT
GRIN2A	179407550181799	0.256254480150112	224	WAT
THRB	-0.554440981244272	0.25640783889273	452	BAT
GPM6B	-0.448471953842651	0.256550442304588	224	BAT
PLCD4	-1961392669394	0.256722752992342	224	BAT
RICTOR	-0.400062028171687	0.25682102148181	224	BAT
SLC7A10	-0.649027075689834	0.256869465737302	224	BAT
EGFR	0.330589720259548	0.257151289706027	224	WAT
RPS6KA3	-0.282918738284397	0.257339685596298	452	WAT
KCNMA1	-23418577576272	0.25736948338841	224	BAT
CS	-0.572611265364931	0.257591303025462	452	BAT
INHBA	133568830116342	0.25763832221581	452	WAT
THRSP	0.630715630547944	0.258231481613906	224	BAT
PCYT2	-0.382276418022628	0.258337080727601	224	WAT
RXRA	-0.257787688469576	0.25836461460827	224	WAT
GRAMD1B	-0.394347823603342	0.258684974920631	224	BAT
ABCG4	-0.882394297960782	0.258686900368003	224	BAT
DECR1	-0.37319118083167	0.258708991257685	452	WAT
ORM2	-181253979907508	0.259231854878961	452	WAT
ORM1	-181253979907508	0.259231854878961	452	WAT
CHRM4	-225457769613169	0.259268238824419	224	WAT
RAPH1	-0.372798728623043	0.259440409853451	224	BAT
PON3	-0.303258662209272	0.259493262825344	452	WAT
LPCAT2	-0.840081840795	0.259625721377505	224	BAT
PHB	0.398350591568587	0.25964652243967	224	BAT
F2RL1	0.904155931541327	0.259724370027734	452	WAT
DUSP1	-0.753063902763733	0.259874995593674	224	BAT
PON1	-0.745584042566919	0.259961369537189	452	WAT
UCP2	0.24123152130738	0.260060902326829	452	WAT
VIP	311280587071262	0.26041819191981	452	WAT
MOGAT1	0.465100403141694	0.260664179127579	224	BAT
BMP6	0.359873640847543	0.261165903197279	224	BAT
ATP11A	-0.452848292813651	0.2611871839175	224	BAT
SLC10A1	-173896534520425	0.261215459047516	224	WAT
MALRD1	448102701325792	0.261460092214448	224	WAT
CEBPA	-0.282783118113897	0.261661127115375	452	WAT
TNFRSF12A	-0.801742901135692	0.261738767232957	224	BAT
CPE	-0.913375847172612	0.261750817430936	224	BAT
CLCNKA	28676360621503	0.261943029145801	452	WAT
APLNR	0.714358588945079	0.262010894683044	452	BAT
SOAT2	-20369389964151	0.262090304767883	224	BAT
SDHB	0.531977157691028	0.262432348053179	224	BAT
MGLL	-0.398126502072429	0.262453041594527	452	WAT
PCCB	0.499249249141681	0.262462295774394	224	BAT
PMVK	-0.568369470324286	0.262465871711736	452	WAT
DGKG	159140337501246	0.263042334563538	224	WAT
B4GALT6	0.41561661396806	0.263098331845502	452	WAT
EGR1	-0.85095139435512	0.26319029163781	452	WAT
HTR2A	-265126917586052	0.263290468286168	452	BAT
MPC1	0.43042401418244	0.263467533094418	224	BAT
ACAA2	-0.340878209788222	0.263486301080967	452	WAT
PLCL1	0.614224921700961	0.263526989662563	452	WAT
CLN6	0.424735197405817	0.263778584402796	224	WAT
PAFAH1B3	0.821580338880461	0.263843747936757	452	WAT
NR2C2	-0.391535568227649	0.263862301197162	224	BAT
CCHCR1	-0.998916548012301	0.263873646958975	452	WAT
CYP4F22	-317082816007225	0.264079969314339	224	BAT
MMP12	133688946761927	0.264333669544747	224	WAT
HADH	-0.313429921573966	0.26450680550926	452	WAT
UTRN	-0.231645706474174	0.264641596006604	224	WAT
BPI	161611890431702	0.264907499830369	452	WAT
IGF2	-116302387962481	0.264929153202355	452	BAT
GPD1	-0.854214866195383	0.265114783046667	452	WAT
IL17RA	0.490696974909815	0.265171279024469	224	WAT
GATM	-113912579061986	0.265208009815584	452	BAT
ACOX2	132995892554314	0.265273279274289	224	WAT
CXCL14	0.594829847301906	0.26532600289499	452	BAT
FABP9	-394174119939587	0.26550078865181	452	WAT
ACAD11	-0.294299963654477	0.265513228330338	224	WAT
EEF1A2	316504064234499	0.265583396469817	452	WAT
ACP6	-0.431241363393287	0.265642500774765	224	WAT
PARPBP	-109242906765359	0.26579911861791	452	BAT
CSNK2B	-0.305544256801819	0.265827232274269	452	WAT
SRD5A1	105877420763722	0.266016739880914	224	WAT
SACM1L	-0.559437196453605	0.266328105342067	452	BAT
SLC44A5	100489352847168	0.266387776127609	224	BAT
UTRN	-0.555562595631389	0.26649940992772	452	BAT
GRINA	-0.261908628042132	0.266521400723208	224	WAT
IGF2	-127525130975919	0.26656936973492	224	BAT
LPGAT1	-0.590116354563327	0.267015365158793	452	BAT
TBL2	-0.33042518979145	0.267057322392109	224	WAT
VLDLR	-0.312554572544268	0.26719845534435	224	WAT
ITGAL	-0.799750284477833	0.267425202205822	452	BAT
CD79B	159422363232985	0.26744315788389	224	BAT
ALOXE3	-206654219230744	0.267444002720037	224	BAT
SLC9A6	-0.359748947093596	0.267546026671252	224	BAT
SLC12A2	-0.467687730279165	0.267606285076416	224	BAT
CYP4B1	0.408020611738867	0.267613662915877	224	BAT
STARD5	0.39960630100103	0.267646945774896	224	WAT
CAV1	-0.377937425765999	0.267674826070716	224	WAT
CCDC22	0.671312055092852	0.267728793837038	452	BAT
TIMM50	0.397328516497582	0.268028659196227	224	BAT
PLIN2	-0.272653425419262	0.268035138032481	224	WAT
ALDH3B2	-197833826333485	0.268061735210194	452	WAT
LARGE1	-0.447084849292553	0.268106828143218	452	WAT
FAT1	-0.579828577073287	0.268244273788225	452	BAT
PIGY	0.423617426233613	0.268586163292627	224	BAT
NCOA2	-0.575776436278643	0.268680020922372	452	BAT
CREBZF	0.30420396825627	0.268743782731801	452	WAT
KLB	-0.397814779147596	0.268781546675446	224	BAT
HSPA1L	-389082193338113	0.269265407547252	452	WAT
ACAA1	-0.288387962262544	0.269396307671354	224	WAT
APOM	-213324113023113	0.269491158809266	224	WAT
DHRS9	-0.640017872340509	0.269686100290187	224	BAT
ACAT2	0.394665315978946	0.2698366782504	224	BAT
LRP1	-0.648286576757519	0.269928341068119	452	BAT
KDM3A	0.341997318971592	0.269986200043676	452	WAT
TNXB	-0.474440398885695	0.269998777186737	224	BAT
ZBTB21	-0.569124440833461	0.270025031266519	452	BAT
MECR	0.410874517873876	0.27024903805775	224	BAT
IGFBP2	0.583350576611891	0.270261413069412	224	WAT
NR0B2	-263706896885348	0.270662414001549	224	WAT
FGF21	-149761504057554	0.271040804710189	452	BAT
EPM2A	-0.650431901301127	0.271159812756325	224	BAT
CS	-0.397360937777253	0.271206908824116	452	WAT
NR2F2	0.305093886641494	0.271278855420798	224	WAT
ALDH1A2	0.674410651268622	0.271327597355536	224	WAT
ACOX1	-0.260698048675668	0.27133876599755	224	WAT
UCP3	-0.449947498963312	0.271643004223713	224	WAT
GPT	-0.577953824600239	0.271817073864401	452	WAT
PCOLCE2	0.532711278751274	0.271850746605458	224	WAT
AQP7	-0.276179494575812	0.27194984468179	224	WAT
AKT2	-0.264326862883384	0.27210476909054	452	WAT
NUDT7	0.426719715044915	0.272332263828879	224	BAT
SLC34A1	135421267218	0.27252192349126	224	WAT
AZGP1	0.963291509374201	0.272826064255947	224	BAT
NR4A2	-0.813206472055914	0.272965829888583	224	BAT
BCL11B	134061637106645	0.272969795773529	224	WAT
CYGB	0.264403357734963	0.273008408355902	452	WAT
PDK1	-0.379027389119586	0.273354907479622	224	WAT
ETNK2	-15904192089995	0.273362483057871	224	BAT
IGFBP4	0.531085705366817	0.273387814969335	452	BAT
LRP8	-126286609281307	0.273525954835124	452	BAT
TXNRD1	0.276830135366473	0.273654594730333	224	WAT
HSPG2	-0.248665884800601	0.273668962950607	224	WAT
COMT	-0.48843996283473	0.273894073515851	452	WAT
TP73	-210422592541032	0.274067771480693	224	BAT
EPB41	-0.299328546305891	0.274408573611313	224	WAT
STRA6	-166302046486635	0.274409664249709	452	BAT
FOSB	-19805235429013	0.274527195470181	452	BAT
ORM2	-0.664101031442271	0.274574493824609	452	WAT
ORM1	-0.664101031442271	0.274574493824609	452	WAT
SSTR2	200894611797988	0.274594048588383	224	WAT
ENO1	0.432249341275605	0.274597161740029	224	BAT
ATP11B	-0.547937008154908	0.27462591724305	452	BAT
ACOT2	121049342598353	0.274685333351526	452	BAT
ACOT1	121049342598353	0.274685333351526	452	BAT
SMPD2	0.327506539124709	0.274742545900134	224	WAT
PLA2G4E	235231934106831	0.274810868449304	224	WAT
ORM2	105608270713432	0.274909299746963	452	BAT
ORM1	105608270713432	0.274909299746963	452	BAT
B3GALT2	-0.258797592365059	0.275025233726349	224	WAT
PIK3CG	-0.713734471485132	0.275218678283823	224	BAT
CYP4F2	230335121849871	0.275450224125639	224	WAT
GALNT3	142334177686859	0.275717502625108	224	WAT
NCAM1	102925939783398	0.276114618413996	452	WAT
PDHB	0.481748565968136	0.276295412941124	224	BAT
OXSM	-0.55258899418764	0.276439172905714	452	BAT
GFPT1	-0.351554604293536	0.276607508873319	224	BAT
KMT2A	-0.420459152502888	0.276644993684161	224	BAT
SNCA	104990492561603	0.276800762125442	224	BAT
NR1I2	183684735843041	0.277041326445756	452	WAT
DLG2	107300936676804	0.277152107791921	452	BAT
IRF8	-0.646341137971872	0.277162661840286	452	BAT
TLR5	-0.671514153953365	0.277213853500869	452	BAT
PRTN3	255257611420709	0.2775910661025	452	BAT
FA2H	-285010056184331	0.277898550054417	452	WAT
PIP4P2	-0.390540021977041	0.277929850407928	224	BAT
DLAT	-0.378004354949746	0.27802144794407	452	WAT
ITGB2	-0.717559412832577	0.27806503195665	452	BAT
ABCC3	0.425505110637836	0.278168993207989	224	WAT
PTGES2	0.378682887746401	0.27826584634967	224	BAT
RDH16	-1552439008125	0.278314931484311	224	BAT
PGAP1	0.623862536070662	0.278606702842836	224	WAT
ECI2	0.468799852176388	0.27887951247363	224	BAT
TBXA2R	0.785614167084806	0.279022904241755	224	BAT
SCIMP	-151863729689837	0.279102228559449	452	BAT
AIFM1	-0.331404326696496	0.279109075010377	224	WAT
BCL2L1	0.287020967272483	0.279219481823628	224	WAT
LPAR1	-0.520786414212365	0.279250449664209	224	BAT
DHCR24	-0.435707482110866	0.279485703274332	452	WAT
TSHR	-0.532405233065316	0.279495337614231	224	BAT
DGKD	-0.24694360782065	0.279737040493077	452	WAT
RB1	-0.32787808671581	0.279925001591998	224	BAT
COX7A2	-0.334152635392372	0.280038653963791	224	WAT
CNTF	-107238380584323	0.280044286092853	224	BAT
SLC45A3	0.744898853597783	0.280243678239245	452	WAT
MYOD1	-206445225121032	0.280275444175885	224	BAT
LAMTOR1	0.398103021278131	0.280478013642604	224	BAT
LGALS12	-0.248272990486397	0.280509168041698	452	WAT
LIPG	-0.492266238588596	0.280656470307512	224	BAT
FCER1G	-0.561514847598868	0.280658591737493	224	BAT
VAMP3	-0.285093110953497	0.280688950291682	224	WAT
CES1	-0.338981407890295	0.280783759334148	224	WAT
VIPR1	149450828465503	0.280790699820138	224	WAT
NDST3	-25074500619277	0.280802702510477	452	BAT
PARK7	-0.277303714679537	0.28081932947175	224	WAT
MEST	-0.994172332147295	0.280856161870841	452	BAT
SOD1	-0.263541240394022	0.280908566206913	452	WAT
PRDX2	0.599338392348872	0.28101080733697	452	BAT
PIGL	-0.495191039718118	0.281285062751863	224	WAT
LGALS13	0.581825732428644	0.281318255746931	224	WAT
RUNX1	-124219018920949	0.281725755448041	224	BAT
DHRS7B	0.656201065700691	0.281796975742606	452	BAT
ALDH3A2	0.314231382263473	0.281861707496512	452	WAT
GHRL	180918092981723	0.281938219742963	452	BAT
CCR2	-0.410255321607825	0.282471857000666	452	WAT
MS4A1	203190757635285	0.282596798679021	224	BAT
IL18R1	103118051860131	0.282607633825465	224	WAT
HRASLS	122791209550544	0.282635900260897	224	WAT
TAF10	0.402743786620965	0.282718501455317	224	BAT
CNKSR1	-184351955556929	0.283292101412342	224	BAT
PLPP6	-0.34217956206328	0.283297958043048	224	WAT
PTGES	0.627509301028793	0.283356129618962	452	BAT
GPC1	-161987557900853	0.283756027509393	224	BAT
TFAP2B	390349354380178	0.284166587117864	224	WAT
S100A9	-144117915100362	0.28421163332954	224	BAT
FABP5	0.740239611244801	0.284241718032268	452	BAT
NCOA4	-0.578595384283182	0.284324909751717	452	BAT
SLC22A4	-0.457410011177718	0.28433243325593	224	WAT
SNCAIP	0.431095562424999	0.284412081250363	224	BAT
HSPA8	0.25551908961259	0.284540577732574	452	WAT
ABCD2	-0.481212940134951	0.284545777431471	224	BAT
COMMD9	0.412299728399015	0.28454984901072	224	BAT
ABHD6	-0.45249800977988	0.284639045347437	224	WAT
INSR	-0.361697630476825	0.284752193536046	224	BAT
PFKFB2	-0.426017887436989	0.284769503957175	224	BAT
APOE	0.505695391699693	0.284775270162902	224	BAT
HSD11B1	0.395458584961647	0.284915072871653	224	BAT
ROCK1	0.69117845201017	0.285000660239976	452	BAT
GALR1	0.642496999366576	0.2850917675528	224	BAT
INPP5B	0.386303001775699	0.285118513622637	452	WAT
COTL1	0.328868051192755	0.285141875892379	224	WAT
SIGIRR	0.677659905000676	0.285529269307584	452	BAT
CCL19	0.589939713047976	0.285640907177546	452	BAT
TIPARP	-0.347748674198961	0.285654299799014	224	BAT
SLC22A8	249546266079621	0.285757383480933	452	WAT
UACA	-0.488844114330582	0.285831218563632	224	BAT
VDR	111777656396584	0.285985178867542	452	WAT
LYST	-0.391595875143703	0.286134797113539	224	WAT
PRKAA1	-0.529197355600098	0.2861527508873	452	BAT
BMPR2	-0.219586097119324	0.286386365836528	452	WAT
GM2A	-0.246031395773205	0.286397358425822	452	WAT
FGF2	-0.623343657474689	0.286423365768357	224	BAT
RHOQ	-0.356737564166714	0.286570286384169	224	BAT
APOA2	-0.606718942750282	0.28663812789234	224	WAT
HLF	-0.518716202827522	0.287121370766988	452	BAT
SYNJ2	-0.842850426283416	0.28713465295321	224	BAT
TRIB1	0.375266457899899	0.287334513643796	224	WAT
HMGCS1	-0.363397921237689	0.287410472477232	224	BAT
ALDH1A1	-119973051917194	0.287711401887053	224	BAT
MIF	0.441946581720917	0.287883107449054	224	BAT
HSPA1L	-192839038726632	0.287907734598925	224	BAT
UTRN	-0.365187501063005	0.287989226054894	224	BAT
APOA2	0.696659564859556	0.288217162752439	224	BAT
CCL11	0.530487706857749	0.28822291275471	452	BAT
ACSM3	-0.772168087519969	0.288463333786513	452	WAT
PTPN1	0.309440183988301	0.288478383256058	224	WAT
DHH	-0.853697376597053	0.288726167102783	452	BAT
FABP12	-172620585659732	0.288739309117786	452	WAT
F2RL3	0.786932994095182	0.289075385476252	452	BAT
SLC13A3	0.915030556655718	0.289346913428652	224	WAT
CCL19	-141558194353952	0.289369757534986	452	WAT
KMT2D	-0.554728843165953	0.289640264229458	452	BAT
CPT1A	0.248965885849497	0.290095848872131	452	WAT
DDHD2	-0.274016932139909	0.290587180872462	224	WAT
ERBB4	167068471693884	0.290757467004726	452	WAT
SERPING1	0.285420024894078	0.290790770215922	452	WAT
CPT1B	-0.429387511320951	0.29092377638222	224	BAT
NUAK2	-0.885808293846399	0.291240955968814	452	BAT
LGALS1	0.784405854552862	0.291241037526305	452	BAT
CBL	-0.392912552839361	0.291503711145459	224	BAT
ORM1	-0.746844609387945	0.291548294112798	452	WAT
ORM2	-0.746844609387945	0.291548294112798	452	WAT
NR3C1	-0.242896865304814	0.291643529517616	224	WAT
DPM3	0.796759843829818	0.29179731420444	452	BAT
CIDEA	0.662110832635579	0.291831345331473	224	BAT
GDF9	0.859985498996126	0.29197043482896	224	BAT
CCL19	291594362336353	0.292220930169585	452	WAT
GAS6	0.48543133809856	0.292227693795407	224	WAT
PTGES3	0.312239655430675	0.29227830893222	224	WAT
TRIAP1	0.383333707050874	0.292417037944741	224	BAT
GPX4	-0.462911768123819	0.292501075805906	224	WAT
PRDX4	0.418857560748543	0.293019755926161	224	BAT
SLCO6A1	-414393198940818	0.293080464753644	452	WAT
TNFRSF21	0.455463361289039	0.293095466033822	452	WAT
LTF	370153012400631	0.293137582542217	224	WAT
PPBP	108705819342681	0.293402549625533	224	BAT
CARM1	-0.371589076062366	0.293426088811416	224	BAT
SERPINA1	-140350855122962	0.293474240971348	224	WAT
FAR1	-0.387811183949766	0.293616918974363	224	BAT
F2	-136577513020094	0.293767708345603	224	WAT
SLC38A2	0.26929957567744	0.293952945419658	224	WAT
EGR1	-126238492832569	0.294184935711919	224	BAT
IL18RAP	-0.976118305507086	0.294402286980757	452	BAT
EDF1	-0.278701276654954	0.294464115347219	452	WAT
BDH1	15044098630149	0.294791169326703	452	WAT
NAMPT	-0.652472701184207	0.295015361681929	452	BAT
SP1	-0.526611904026768	0.295214346806587	452	BAT
PEBP1	-369243926304361	0.295360415349284	452	WAT
ITGB8	106407046763922	0.295451820604216	224	WAT
RAB27B	-218330502301489	0.295826409458297	224	BAT
ACKR3	-0.612215639778856	0.296026629188655	452	BAT
ACSF3	0.364497223491458	0.296101374069637	224	BAT
PNPLA3	-0.764160759450208	0.296469811016709	452	WAT
PFKFB3	-0.682533152872189	0.296497207667408	452	BAT
MS4A2	2831474707063	0.297818146026566	452	BAT
PLCL2	-11025820390683	0.297907791114797	224	BAT
PLA2R1	-0.586134777476825	0.298233944432231	224	BAT
PHB	0.53809735812437	0.298320599505182	452	BAT
HRAS	0.528985537706848	0.298367752728131	452	BAT
DGKB	-101076539093485	0.298449375704349	452	BAT
BBS4	0.646810995888402	0.298465636095497	452	WAT
ORM2	0.638838809245375	0.298625275170763	452	BAT
ORM1	0.638838809245375	0.298625275170763	452	BAT
PNPLA8	-0.221725091092808	0.298976148278359	452	WAT
MAP2K4	-0.351517718544379	0.299037515159838	224	BAT
SLCO1A2	-151058811103887	0.299108289710866	452	WAT
HRAS	0.376467566602034	0.299306460227444	224	BAT
APOBEC1	-0.489051307308327	0.299311648944442	224	BAT
SESN2	0.471422434890197	0.299324798260834	452	WAT
LILRB4	254021851695495	0.299627307806016	452	WAT
PLA2G2E	0.804348390000655	0.299849513696814	452	BAT
INSIG1	-0.766655643139112	0.299850495094558	452	WAT
DIAPH1	-0.377719874781583	0.300275209216773	224	BAT
MPC1	-0.555813410226325	0.300310311159745	452	WAT
SLC27A5	-142217246970319	0.300346579744576	224	WAT
QRFPR	-284030186994423	0.300349722438863	224	BAT
DLK1	0.562686929112519	0.300358572942916	224	BAT
OPA1	-0.268572715262022	0.300419053775444	224	WAT
CACNB4	123967449342882	0.300633240415641	452	WAT
GSTK1	-0.327889347135424	0.300653532806164	224	WAT
UPF2	-0.258895034492972	0.300959884017006	452	WAT
UGT8	-168565330250315	0.300981186905573	452	BAT
CD33	-0.769004956664782	0.300983465410436	452	BAT
SULT1A1	0.674064415359637	0.300983855394424	452	BAT
SULT1A2	0.674064415359637	0.300983855394424	452	BAT
SCP2	-0.244127413843231	0.301158411779732	224	WAT
KLF5	-168378262839489	0.301181181528265	224	BAT
FOSL1	139309005663374	0.301261454791821	224	WAT
DLK1	136129828688399	0.301388993062848	224	WAT
SERINC1	-0.309529470621144	0.301803358405051	224	BAT
UPF2	0.515775235658122	0.301862211722422	452	BAT
STIM1	-0.383352849743023	0.302007897252115	224	BAT
PTGES3	0.296757957622708	0.302133139193379	452	WAT
NR1D1	-0.239296315885082	0.302169911836658	224	WAT
RAN	-0.335703087508568	0.302186987060876	224	WAT
C1QTNF9B	0.533139807281235	0.302203910890501	452	BAT
AGMO	-0.486558569761645	0.302230825797381	452	BAT
CRKL	-0.546930273267617	0.302455586962028	452	BAT
THADA	-0.448094725757013	0.303008258623344	224	BAT
NR1H3	-0.231254787813658	0.30317048233819	452	WAT
INSR	-0.560204738260821	0.303321849216307	452	BAT
C3AR1	0.522329404448048	0.303382771111914	224	WAT
LRP2	28445982996174	0.303677091696951	452	BAT
EDF1	0.678862518890871	0.30367833125	452	BAT
SMG1	-0.34424149959641	0.303762734437113	224	BAT
CPT1B	-0.510061186108918	0.303776446062451	452	BAT
ACE	0.412326926880026	0.30380997334723	224	WAT
MTMR7	156783236992011	0.303883291448163	452	WAT
AEBP1	0.584779662652224	0.303894382385275	224	WAT
LONP2	-0.232296275878436	0.304078137238464	452	WAT
KMT2D	0.316368819039226	0.30416483918526	452	WAT
PCCB	-0.255991449954015	0.304172725467043	452	WAT
SAP18	0.526705315013091	0.304276342230585	452	BAT
CSNK2B	-0.303952434146956	0.304449966347629	224	WAT
RAPGEF3	0.272182301519116	0.304488969403604	452	WAT
SH3YL1	0.795715848007807	0.304501731785397	452	WAT
IL15	-0.964896746319482	0.304750980872272	452	WAT
ACSS1	-0.561213174384604	0.304901294005569	224	WAT
BUB1B	0.567863550256872	0.304977875537209	224	BAT
MOGAT2	-126381846264253	0.305129738358251	452	WAT
CDH5	-0.261763585860135	0.30519212329678	224	WAT
FASLG	208036509526082	0.305206827584672	224	BAT
BRMS1	0.527576784676663	0.305615159835485	452	BAT
RELN	0.964852726546751	0.305670285831432	224	WAT
PRKAG3	-183451431243495	0.305753532368053	224	BAT
SLC22A7	-176659332736475	0.305881339427304	452	WAT
DLK1	0.807866601995005	0.305920142936173	452	BAT
HCAR1	-0.416354186966767	0.306011857284474	452	WAT
SRSF2	0.227325662364802	0.306017073112303	452	WAT
PIK3CG	-0.801698128006225	0.306041027907337	452	BAT
RORA	-0.238582185419886	0.306153741790039	452	WAT
SSPN	-0.428066533081797	0.306345403553248	224	BAT
ARHGEF11	-0.393324693635843	0.306416291545407	224	BAT
COMT	-0.479445741613483	0.306513302486998	224	WAT
GDNF	-189770514339365	0.306603678344888	224	BAT
PRDX6	-0.249105786578354	0.306639259047557	224	WAT
SMARCD3	0.412670826872897	0.306654397992087	452	WAT
NUAK2	0.603184034086174	0.306713367488821	224	WAT
MARC2	0.375962718374106	0.306729765575362	224	BAT
AKT2	-0.25378142258148	0.306806047923482	224	WAT
DDIT4	0.519032270989525	0.306932483418913	452	BAT
HOMER2	-189456145657782	0.306995706475233	224	BAT
PPARG	-0.213083834847126	0.307198655770383	452	WAT
EHHADH	-0.40281064408928	0.307695830897206	224	WAT
KNG1	0.342403972054793	0.307725999453636	224	BAT
STARD5	0.339527478562169	0.307749998634977	452	WAT
CYP4F22	-159056762882744	0.308002415884425	224	WAT
KCP	0.804340142489275	0.308134949141909	224	WAT
LEP	146672544854482	0.308244418823106	452	BAT
EGR1	-0.89831462002122	0.308292899626968	224	WAT
NR3C1	-0.323427826606209	0.30844782120284	224	BAT
HSD17B10	-0.24796577752341	0.308456207616575	452	WAT
EIF6	0.375293227422873	0.308576858651519	224	BAT
CYP8B1	-14677253910147	0.308588791603708	224	WAT
FLOT1	-0.299224847020932	0.308748547401149	452	WAT
PACSIN1	223464694341633	0.309379196687778	224	BAT
INSRR	157647158768781	0.309384730356769	452	WAT
ST8SIA2	-265757363931799	0.309497548253378	452	BAT
GNAI3	0.25978611552767	0.309792218912303	224	WAT
CES1	-0.338571099066756	0.310138945369495	452	WAT
SAP18	0.386806845640097	0.310198350785669	224	BAT
AQP8	-217655864588739	0.310270319385234	224	WAT
DPP4	-0.857028603825307	0.310777506876827	224	BAT
LRP5	-0.386918355593697	0.310802661485661	224	BAT
CDKN1B	-0.350998283713023	0.31090864708191	224	BAT
CERS3	-315645544243647	0.311186838650396	452	WAT
AMBP	-114116747115853	0.311401075453219	224	WAT
SLCO1A2	338175369605468	0.311467638456468	224	WAT
LIPH	-157265172858798	0.311468422937271	452	BAT
VLDLR	-0.333610247049382	0.311548222019949	224	BAT
CUX1	-0.371867729507282	0.311592049651349	224	BAT
EDNRA	-0.42529258695654	0.311708331407573	224	WAT
TLR4	-0.366361754814277	0.31175290301851	452	WAT
TTR	-0.686209813746665	0.311761050492384	224	WAT
SLC45A3	0.715740767351798	0.311926392511918	224	WAT
FHL2	0.804277690732521	0.311964563338208	452	WAT
TRIB1	-0.475754705957154	0.31199855744938	224	BAT
ACER2	-0.478451044714077	0.312113539982914	452	BAT
SSPN	-0.260848381231486	0.312625471114249	224	WAT
FAM57B	-0.525655556366512	0.312725625244056	452	WAT
STARD10	0.498662806942754	0.312729357390097	452	BAT
TYSND1	-0.300516488497764	0.312744746996061	452	WAT
TTC39B	-0.412149284676058	0.31276366541219	224	BAT
CES1	-13091297355722	0.313053842365107	224	WAT
FMO3	113591881346819	0.313075372243683	224	WAT
B3GALT4	-0.648973845578439	0.313304094016529	224	BAT
HSD17B8	0.724798827909503	0.313650439285321	452	BAT
SLC44A2	-0.727083997001542	0.31367946571594	224	BAT
ACSF3	-0.340591783494739	0.313915299470946	452	WAT
AFAP1	-0.512724215131612	0.313992992146919	452	BAT
SQLE	-0.532929685238869	0.314004918919617	452	BAT
GRM1	440517158972664	0.314144357055161	452	BAT
JUN	0.304147813307976	0.314193949796687	224	WAT
PRKCI	-0.384922425505211	0.314591726730366	224	BAT
ARHGEF11	-0.503520789218608	0.314657322674983	452	BAT
TRAF3	-0.409565238884867	0.31484060355653	224	BAT
NRG4	-0.376607611594195	0.315017380163423	452	WAT
TYSND1	-0.325277943987746	0.315381241434598	224	WAT
MTMR9	-0.387583254409811	0.315535095679347	224	BAT
DHCR7	-0.716617633185229	0.31584992969363	224	WAT
PIN1	0.952594542980048	0.315896697483659	224	BAT
PEX13	-0.223231726154892	0.315903323594566	452	WAT
PLIN3	0.385628336303237	0.315988893840541	224	BAT
BAX	0.509931865073955	0.316465954880546	452	BAT
LPGAT1	-0.346153214952512	0.316586812712866	224	WAT
SPTLC3	-15086796708641	0.316844810490485	452	BAT
NR1I3	-142046930222102	0.317171670231264	224	WAT
QKI	-0.211826182282933	0.317735081622821	452	WAT
ATM	-0.412316880510193	0.31811590743573	224	BAT
EXTL1	-169286784097558	0.318213156785445	224	BAT
B3GALNT1	-0.417279758901002	0.318302245538445	452	WAT
TRPC1	-0.626750553587236	0.318408579765744	452	BAT
ANGPTL8	-0.875641386246784	0.318528447125502	452	WAT
DBI	-0.405115123145679	0.318892047767077	224	WAT
CTNNB1	0.225666832799144	0.318977576865557	224	WAT
ABCB1	0.384700374879161	0.319319902162654	224	BAT
VAMP3	-0.245326157976482	0.319331169548103	452	WAT
DKK3	-0.669341465939655	0.319332250714747	224	BAT
BDH1	129875804735162	0.319366073041094	224	WAT
SUCLG1	0.486877285893196	0.319405419869381	224	BAT
CRHR2	-168976148938338	0.31948074309367	224	BAT
CISD1	0.561070066999215	0.319732882198756	452	BAT
BDH2	214528488279118	0.320063379466894	452	BAT
SERPINA1	-0.80237869864987	0.320295871488163	224	WAT
NR3C2	-0.561278504833302	0.320304967804915	452	BAT
SCHIP1	-171584888488846	0.320409255176435	452	BAT
CASR	-207332653378563	0.32042058546295	224	BAT
PPP4R3B	-0.214292966681072	0.320484097312696	452	WAT
INPP5F	-0.531359803785089	0.3205932416965	452	BAT
LRRC8C	0.305510801779633	0.320620375237928	452	WAT
EDNRB	0.285328549429295	0.320676165940429	224	WAT
NTN1	0.477817984660652	0.320720273184731	452	WAT
NTN1	-0.51051642668327	0.321068176825511	224	BAT
TRAF3	-0.522143218108101	0.321168890334303	452	BAT
ANGPTL8	0.946280113371128	0.32123156733179	452	BAT
INSRR	-286419181516578	0.321277492877478	224	BAT
PTH1R	-0.907308199483826	0.321391760304154	452	WAT
AKAP13	-0.359290111911595	0.321616566704937	224	BAT
ABCG8	15322689199427	0.32170502663318	224	WAT
ABCC2	-153316844210491	0.321808194347689	224	WAT
DNAJC15	-0.324376388773419	0.322167143857734	452	WAT
ADH4	-0.930309173566133	0.322413749177471	224	BAT
TSPO	-0.227563015033645	0.32259670305936	224	WAT
FAR2	-190511064842392	0.322924352770389	452	WAT
FCGR2A	-0.476577007064578	0.323280390450811	224	BAT
FCGR2B	-0.476577007064578	0.323280390450811	224	BAT
ATP5PF	-0.280303243860079	0.323404788892731	224	WAT
CSPG4	-0.690208994082247	0.323551040728606	452	WAT
ELOVL7	-0.93276690982033	0.324079379641883	224	BAT
ACOT7	0.506254844949923	0.324165990126654	452	BAT
RCN3	0.491316491663256	0.324435861418656	452	BAT
VDR	0.467174799565042	0.324499697333695	224	BAT
SHTN1	0.498804415785364	0.324512964669801	224	WAT
TNFRSF21	0.472535414279634	0.324668479027667	224	WAT
C1QTNF3	-230428818584114	0.324668661867449	224	BAT
DHRS3	0.351846729509841	0.324727645656043	224	BAT
MOGAT2	0.976661273654225	0.324900254685103	452	BAT
CFD	0.863336820886282	0.325004176368788	452	BAT
EFR3A	-0.301158071464456	0.325442241121045	224	BAT
PRKACA	-0.328975361166213	0.325469413945941	452	WAT
TNFRSF1A	-0.234873703690432	0.325607341037294	452	WAT
DAGLB	-0.407322425396764	0.325626862518025	224	BAT
VDR	101903207562542	0.325668056416948	224	WAT
ADRA1A	-0.343845294847983	0.325756632331003	224	BAT
CYGB	0.263100282029592	0.325939311853745	224	WAT
DHRS3	-0.285552998952285	0.326041035557085	224	WAT
TBL1XR1	-0.307067338088847	0.326345636812266	224	BAT
CTSS	-0.633507017228033	0.326650190196517	224	BAT
ADA	0.984424932398082	0.326834105450428	224	BAT
SESN2	-0.483956696683006	0.326843221680847	452	BAT
MFGE8	-0.241763905475047	0.327022881829707	452	WAT
CHPT1	-0.343729146851704	0.327025708359665	452	WAT
EDN3	-14565596769111	0.327184713166546	452	BAT
ACADL	-0.278071053095794	0.327388634933544	452	WAT
LIPE	-0.375380102595753	0.32757464964803	452	WAT
CYB5R3	0.549679730227012	0.327578313732615	452	BAT
INSRR	139489915174155	0.32763718168932	224	WAT
PCCA	-0.282429675919275	0.327833747921435	452	WAT
CISD1	-0.29248819375185	0.32805351918167	224	WAT
NR1H3	0.367806669670847	0.328057437902841	224	BAT
RGS2	-0.517984245284405	0.328122834201081	452	BAT
CRP	198278319754007	0.328184190190534	224	BAT
OPA1	-0.545622251286271	0.328313348960751	452	BAT
SHBG	-409002662353059	0.328340538348418	452	WAT
SPHK1	-106856613272444	0.328551518468547	452	BAT
SLC44A3	0.318329094493897	0.328555640729359	452	WAT
BDH1	-166526624215746	0.328599142809812	224	BAT
SLC22A5	0.306528256076327	0.32864086880213	224	WAT
CD209	0.769391840881878	0.328718292581107	224	WAT
CYB5A	-0.219321000535767	0.328739549724434	224	WAT
NR4A3	-0.33748800263697	0.329014171695134	224	BAT
ATF6	-0.498911822879722	0.329016052982125	452	BAT
NCS1	-118334481480357	0.329099069334089	224	BAT
AGPAT3	-0.221979406981564	0.329396367165268	452	WAT
HAO2	16071011395599	0.329400583517852	452	WAT
APOC1	0.873453755405846	0.329497278150174	452	BAT
ERN1	0.311892305393125	0.329627924680163	452	WAT
CHST10	134447193074228	0.329634878368071	224	BAT
RAI1	-0.368929905131712	0.329945008277	224	BAT
MVK	-0.407902792972317	0.329946795334616	452	WAT
IL2	142753203529399	0.329949136369849	452	BAT
CYCS	0.486230550272887	0.330096225766698	452	BAT
NPY	265619553697368	0.330101468534904	452	WAT
CIDEB	0.438649793414634	0.330102826275582	224	BAT
GSTK1	-0.274863880330374	0.330126250393363	452	WAT
F2R	-0.512872163039205	0.330193714170808	452	BAT
AKR1B1	0.49125578336937	0.330291368126037	452	BAT
SHTN1	-0.460891772371718	0.330294007691913	452	BAT
NTRK1	113512411402424	0.330472610318506	452	WAT
BCL6	-0.486498091769765	0.330706900565799	452	BAT
PPAT	0.451114283838263	0.330828075016436	452	WAT
GHR	-0.237218920823683	0.330881924549446	224	WAT
IL18	0.705155221857384	0.331148674021188	224	WAT
BBS4	0.620086378480795	0.331180062110574	224	WAT
FGF9	0.600870482222332	0.331238428136552	224	BAT
ECI2	0.587810005621685	0.331241852396978	452	BAT
HPX	-118599590717888	0.331251102665897	452	WAT
HSP90AB1	0.251309106565446	0.331320949032789	224	WAT
ST3GAL4	-0.275576643049652	0.331432112181073	224	WAT
NPC2	0.389664503356518	0.331618101972308	224	BAT
PDGFRA	0.30164800973849	0.331691712536111	224	WAT
EGF	-109327439064934	0.331723812564994	224	BAT
APOH	-0.878313875429024	0.331772947720146	224	WAT
HSPA5	0.247216136795376	0.331885726095922	224	WAT
MTOR	-0.51917442684991	0.331963916548199	452	BAT
WDTC1	-0.35416316359294	0.332457717500749	224	BAT
RAPH1	-0.506421252304489	0.332656438430566	452	BAT
CDKN2D	-0.51464245843467	0.332713239827833	452	WAT
H2AFZ	0.5932559972373	0.332913686701959	452	BAT
ABCA5	0.445852404150562	0.332924107940048	224	WAT
PIK3CB	-0.376893648488966	0.332950226258754	224	BAT
MYO5A	-0.243308037595661	0.333140787536228	452	WAT
SH3KBP1	-0.293609320734035	0.334057626224536	452	WAT
PIGF	0.499633173381033	0.3342018687198	224	BAT
MET	-0.231504879421676	0.334464828571308	452	WAT
ADORA2B	126849717252173	0.334499006003609	224	WAT
NR1I2	137854001053755	0.334517588814191	224	WAT
PTGES3	0.440730766800412	0.334751894701527	224	BAT
PGD	0.360793049353733	0.334800483501032	224	BAT
ACSL3	0.438588847130696	0.334821822468378	224	WAT
HSPG2	-0.502462648096355	0.335052932900887	224	BAT
SLCO3A1	-0.736195867768577	0.335127771658411	224	BAT
NCOA1	-0.486827759343862	0.335133905474985	452	BAT
SIGIRR	0.523188362361602	0.335206773843145	224	WAT
MAP2K3	-0.589136478183598	0.335226384281085	224	BAT
MLYCD	-0.260392160008014	0.335341713585098	452	WAT
CYP2C8	-0.974439704108816	0.335426029150876	452	BAT
PRKG2	123668955796531	0.335856205880566	224	WAT
TECR	-0.389807178821625	0.335878760055255	224	WAT
KLF15	-0.232595579872437	0.335906883720933	452	WAT
CFD	0.501606523448147	0.335907464648998	224	BAT
MEDAG	0.381352505988729	0.336333483888479	224	WAT
FABP1	-0.920980289870338	0.336517987785559	224	WAT
OXSM	-0.325294854667297	0.336538837689393	224	BAT
DGKH	-108911767884415	0.33656629970965	452	WAT
HMGCL	0.33464143807078	0.336627842956377	224	BAT
CS	-0.291726089862406	0.336636652969737	452	WAT
RUNX1	0.652682313678919	0.336639367044311	452	WAT
[truncated: 7,343 more rows]

## Sheet: S. Data 2 - FFA metabolism
Gene	2log Fold change	P-value log2FoldChange	miR	tissue
SLC9A3R1	139205448454334	1.35782e+09	224	WAT
HNF4A	337262423392583	0.000153442653091781	452	WAT
SNCA	-288045953109804	0.000831574432508524	452	WAT
ATP11A	126800019086814	0.00101899062649034	452	WAT
HNF1A	383428398684847	0.00113352217948369	452	WAT
SLC9A3R1	104737732784133	0.00113535269516785	452	WAT
TMEM30B	293977043724865	0.00125410262346412	452	WAT
ALOX12	306695781974526	0.00139090381675631	452	WAT
FADS2	179096602225714	0.00175521525889887	452	WAT
SLC27A2	248281062049173	0.00179979438905628	452	WAT
ACSBG1	3209302640395	0.00197800887648172	452	WAT
MMP7	361548953480756	0.00243993486567208	452	WAT
PLSCR1	182242165939908	0.00288320532153041	452	WAT
ALB	322540520995931	0.00291442544874066	452	BAT
SLC2A4	-111094336714558	0.0029513156444538	224	WAT
MLXIPL	-0.807826106752921	0.00308464223226407	224	WAT
DGAT1	-0.723805866304107	0.00365404973561299	224	WAT
CRAT	-0.663395642327039	0.00468969804934634	224	WAT
MMP12	-335152488221475	0.00507493691865704	224	BAT
GGT1	294843168094022	0.00553970094780148	452	WAT
GGT1	294843168094022	0.00553970094780148	452	WAT
ABAT	0.845342122406934	0.00639226941821391	452	WAT
CD82	0.74123668738979	0.00684250512165646	452	WAT
ACOT2	230767516494475	0.00703213633794849	452	WAT
ACOT1	230767516494475	0.00703213633794849	452	WAT
PLA2G5	329517030227677	0.00723487956429132	452	WAT
ACSL3	-0.901260109381998	0.00821452719438142	224	BAT
EPHX1	0.694125374782996	0.00882258682302219	452	WAT
STAT5A	-0.778958487125637	0.00978136349608143	224	WAT
ABAT	0.856756732929756	0.0098819907629027	224	WAT
PTGDS	215092512526402	0.0106617242367196	452	WAT
SGPP1	0.695406312483753	0.0119631704503954	452	WAT
APOC1	-0.720556911650126	0.0126327871594883	224	WAT
ELOVL7	203529400368131	0.0127859577120434	452	WAT
SREBF1	-0.806703699335937	0.0137538347215915	224	WAT
MMP12	-294977106361579	0.014174367864001	452	BAT
EPHX1	0.731184281884873	0.0153905294179875	224	WAT
APOC1	0.921338243776293	0.0164649836410774	224	BAT
FAAH	152132514423313	0.0168806025294033	452	WAT
CPT2	-0.599688144926065	0.0174763417960431	224	WAT
CD83	-163639061027665	0.0186759669475684	452	BAT
PLSCR1	184706306715041	0.0197426164266295	224	WAT
CFTR	183037651721725	0.0201624268107576	452	WAT
ACSL1	-0.789385983305836	0.0209130034117847	224	WAT
ATP11A	107014018191613	0.0210724796541023	224	WAT
BDNF	-202769376212608	0.0229491360596688	224	BAT
FAAH	162696131982939	0.0229609350757571	224	WAT
SLC38A2	-0.799648242951597	0.0231363554100425	224	BAT
NDUFS6	0.8782040002847	0.0240396542103261	224	BAT
SGPP1	0.839346333936114	0.0250287985752797	224	WAT
PPARA	-113656300459518	0.0256436496284565	452	BAT
SPHK1	133417749370803	0.0267026708785198	452	WAT
CYP2J2	270968528075584	0.0271480216955654	452	WAT
PLA2G6	-0.687334824200244	0.0273797968688374	224	WAT
CADM1	132535956885241	0.0281875894129779	452	WAT
B4GALT6	-138096536272238	0.0290938449805113	224	BAT
CD9	0.666765999565326	0.0293837430082185	224	WAT
GOT2	0.768874875559365	0.0326781551929005	452	WAT
FASN	-202519301617991	0.0334726340819353	224	WAT
SLC25A13	197032603460189	0.0346265275674548	452	WAT
THRSP	-151451162914859	0.0351420382239481	224	WAT
MGST2	-101535764085156	0.0361716844726643	224	WAT
APOC1	-0.529679599249845	0.0365893675340578	452	WAT
BTC	-108090949848291	0.0366054021193803	452	BAT
CYP1A1	0.783842884394994	0.0376080148755322	224	BAT
GLYAT	222884356583849	0.0376443081456501	452	WAT
CLEC7A	-239365142912054	0.038934048367414	224	BAT
MGST3	-0.529980127618285	0.0394189517895213	224	WAT
KCNN4	127914199062665	0.0402238009987904	452	WAT
NCEH1	0.964018860062114	0.0417662182924839	224	WAT
SOAT1	0.807675070340203	0.0419231178780047	224	WAT
HNF1A	333606207013761	0.042446098160109	224	WAT
AQP9	121803502022436	0.0429512713924746	452	WAT
PDPN	0.836696182997917	0.0431394908105681	224	WAT
GPAM	-123183869638382	0.0433945054964188	452	BAT
ACOT2	254974973992086	0.0434803349705556	224	WAT
ACOT1	254974973992086	0.0434803349705556	224	WAT
CCR3	338106427661754	0.0446562797371818	224	WAT
MID1IP1	0.744833714077281	0.0451755209439244	452	WAT
GPAT4	-0.457787372114962	0.0456983838609755	224	WAT
CD9	0.575391375056885	0.0460340267793001	452	WAT
MMP7	345005868709153	0.0461532945164343	224	WAT
ITGAV	0.605562368552266	0.0462432805362481	224	WAT
NUDT7	-0.65439815082372	0.046614233810298	224	WAT
EGR1	-20944278390875	0.0473172129240835	452	BAT
DLAT	-0.741312929430657	0.0474576886834797	224	WAT
ACOT11	15575576749127	0.047987012715397	452	WAT
ABCD2	-0.48921026063131	0.0486899099178834	224	WAT
IL2	222812753127653	0.0487853454222168	224	BAT
TGFA	114111665136151	0.0500583551926099	452	WAT
NRG1	288735628417895	0.0505645726468279	224	WAT
ACSS2	-189125019855364	0.0512481873891197	224	WAT
HNF4A	328900655668899	0.0520617940719194	224	WAT
CFTR	191416036211829	0.052071744047007	224	WAT
PRKAA2	-157257718992913	0.0533914623503272	224	BAT
SOD1	0.723027616773878	0.0538796906990152	224	BAT
CYP2D6	197643961759788	0.0552385838467971	452	WAT
NCEH1	0.849009901970089	0.0570046298196551	452	WAT
PRKAR2B	-0.471581712822427	0.0576174514689592	224	WAT
PLA2G5	315293164110099	0.057623101907275	224	WAT
AACS	-0.499499056214826	0.0580817727077442	452	WAT
ACAA1	-0.969600336387726	0.0596564230988068	224	WAT
PCCA	-0.491649786329877	0.0597761294701023	224	WAT
MLXIPL	-0.478006919533606	0.0607901011138287	452	WAT
STARD4	0.775561920946646	0.061419193531456	452	WAT
ACSBG1	301402751440131	0.0616170172452113	224	WAT
APOC3	141958585746725	0.0628344693889408	452	BAT
CS	-0.601966631869461	0.0633664594311697	224	WAT
MFSD2A	-0.911982956199814	0.0640147040888714	452	BAT
SGMS2	0.858627166764933	0.0641868265869016	452	WAT
MDH2	-0.47286330731416	0.0649160018535966	224	WAT
CTSS	0.668913375248167	0.0669756703938019	224	WAT
LIPE	-0.614377215160844	0.0670005787822666	224	WAT
RBP4	-0.605862265700262	0.0671530680373788	224	WAT
TMEM30B	287873921283151	0.0672993018845009	224	WAT
ACOT11	146406312857363	0.068972425275973	224	WAT
FABP5	-108349462469024	0.0689845627520728	224	WAT
MMP12	169202774286608	0.0692138681689697	452	WAT
SGMS2	-131715640626424	0.0692778681269618	224	BAT
CD74	0.438866112086332	0.0706111560169073	224	WAT
LDLR	-0.681624425105371	0.0706628915390509	224	BAT
CD82	0.701343747502559	0.0717508944344115	224	WAT
CHKA	0.691728053053228	0.0718103541711342	452	WAT
OLAH	349370363265477	0.0727642762403432	224	WAT
GGT1	277129860571471	0.0743432713383461	224	WAT
GGT1	277129860571471	0.0743432713383461	224	WAT
CS	-0.730578958934661	0.0745395994820389	224	WAT
ACACA	-144327725291219	0.075509787642737	224	WAT
VNN1	0.838147232728755	0.0757012463893435	224	WAT
NUDT19	0.529783118234554	0.0762105419947003	452	WAT
NTN1	0.607600786078182	0.0767196656811743	224	WAT
HSD17B4	-0.433361978545815	0.0774917743245455	224	WAT
SC5D	-0.665399118868705	0.0784073542222464	224	WAT
B4GALT1	0.466185118777197	0.0785405327018886	224	WAT
ALOX12	274188477433977	0.0795303996966233	224	WAT
SLC25A13	181434810952688	0.0809100412412218	224	WAT
PLTP	0.429598986643782	0.0816500044850896	224	WAT
FADS2	157987970772332	0.083190818002196	224	WAT
AACS	-0.564034311801	0.0833223402571871	224	WAT
MGST2	0.899595375544	0.0844520956155972	224	BAT
SLC36A2	-0.713620850786159	0.0848641288301122	224	WAT
UGT8	-353122040300378	0.0853751106192871	224	BAT
ACLY	-192949103729485	0.0854655886388715	224	WAT
ELOVL4	-150376365622867	0.0855256474330728	452	BAT
B3GALT1	-265372788856245	0.0872492180815235	224	BAT
IL18RAP	-151295813298864	0.0873570805283027	224	BAT
SC5D	-0.641403708800894	0.0876165946534484	452	WAT
POR	-0.403788197544514	0.0877201256011283	224	WAT
SGMS2	0.97085134357026	0.0886642830174016	224	WAT
ACSL6	-325370931384534	0.0889908584567235	224	BAT
GOT2	0.780897476919286	0.0896139201117646	224	WAT
S100A8	-157494562403133	0.0906854715253233	224	BAT
CYP4F2	21879899318802	0.0914215949146689	452	WAT
LBP	0.390787483675737	0.0916170481521729	452	WAT
CES1	224009939429167	0.0929591318795626	224	WAT
SNCA	-1418335062641	0.0933182940862857	224	WAT
ABCA8	-0.704478088126483	0.0940054936624892	224	BAT
CES2	423338495586746	0.0952325450273419	452	WAT
ELOVL7	206339512296546	0.0954571357193141	224	WAT
ME1	-169759355580004	0.0954945246952796	224	WAT
SLC16A1	0.761018235915829	0.0959465744769094	224	WAT
ACOT13	0.609880065133696	0.0968415615109917	224	BAT
SCARB1	-0.604581861961814	0.0976410257723527	224	WAT
SNTB1	-129561418090227	0.0977048350770284	224	BAT
SLC27A6	-370927411348497	0.0980868529804056	224	BAT
CHKA	0.72515038862335	0.0983135033608866	224	WAT
SLC25A13	-172525320760221	0.0984897779459425	452	BAT
ADA	154822761830421	0.0994417060504687	452	BAT
EPHX2	-0.442214239996101	0.0995850624701906	224	WAT
MGLL	-0.587409163323731	0.100166172784486	224	WAT
ACACB	-0.535365679664795	0.100350992389317	224	WAT
FGF2	-0.488085461212826	0.100491418137894	452	WAT
NRG1	268751365207887	0.100683973197135	452	WAT
SDHB	-0.417890930811079	0.100727287564637	224	WAT
SOAT1	0.609290333294992	0.100987157898415	452	WAT
ST8SIA3	-826043666662417	0.101404291553757	452	WAT
BAAT	-26961403987943	0.103416273265853	224	WAT
ERBB4	222657178220097	0.103816369227165	224	WAT
ITGAV	0.461783365936336	0.104419080518198	452	WAT
PTGES	-131782194622143	0.104655850229477	224	WAT
NDUFS6	102639665090103	0.105758242261822	452	BAT
SLC2A4	-0.552154958134829	0.106305883610217	452	WAT
SUCLA2	-0.404702406821216	0.107121323308758	224	WAT
PDHA1	-0.682346443905777	0.10722353499172	224	WAT
SLCO3A1	0.557926114131955	0.108139886470824	224	WAT
TSPO	0.664119151118461	0.108802674949342	224	BAT
TGFA	0.995831182576376	0.110336299447784	224	WAT
FFAR4	-0.590914455229727	0.110892485814735	224	WAT
NR1H3	-0.393993873322862	0.111013812451162	224	WAT
SUCLA2	-0.362381212941477	0.111533263986596	452	WAT
FGFR3	0.601805035700905	0.111666982222425	452	WAT
PNPLA3	-132977704717328	0.111828395894304	224	WAT
CEBPB	0.513511709674402	0.112393842253107	452	WAT
MAP3K1	0.470022196539851	0.113116221801558	452	WAT
MDH1	-0.480198059885966	0.113327936882892	224	WAT
OGDH	-0.372196409992603	0.113722566245538	224	WAT
ALOX15	0.948786515565256	0.11462893686981	224	WAT
LTC4S	107502409517877	0.115839336046693	452	BAT
PEX5	-0.389710320097574	0.115878544884833	224	WAT
CADM1	138806016087793	0.117286555402661	224	WAT
IGFBP7	0.349125519270289	0.118028354516967	452	WAT
COL4A3BP	-0.491990084940374	0.118206393373351	224	BAT
TRIB3	0.685780763779421	0.118534693850568	224	BAT
CYP2C8	281810735379156	0.11940826435172	452	WAT
SLC27A2	203230770273563	0.11943463070446	224	WAT
ALKBH7	0.584611100959616	0.119658010798584	224	BAT
LIPF	-334780397888363	0.120622588603009	224	WAT
THRSP	-104727339249308	0.120845455426001	452	WAT
ACADVL	-0.387027138949946	0.121493975819643	224	WAT
ECI2	-0.69644806404034	0.121783095151733	224	WAT
NUDT7	-0.473660518572272	0.121947019726318	452	WAT
PLA2G6	-0.426181100996022	0.122089225576092	452	WAT
SLC25A1	-125864901064461	0.122575092196652	224	WAT
GAD1	263113726568324	0.123194242985154	452	WAT
KCNN4	13558488304849	0.123425645634236	224	WAT
AQP9	142186349187013	0.123602497550518	224	WAT
CCR2	-0.970370661927748	0.123789634991639	224	BAT
GPX4	0.563625964181255	0.123979789881426	224	BAT
CYP2J2	297567174084313	0.124180100398462	224	WAT
GAD1	239758881404896	0.124591023511695	224	WAT
MITF	-0.607391280081281	0.125027707514703	224	BAT
F2	-335236711908694	0.125710931075775	452	BAT
PDHB	-0.906838292662678	0.125778878923827	224	WAT
GLYAT	20484674609545	0.12640911948511	224	WAT
ABCA5	-0.958943661945745	0.127318404645967	224	BAT
CLEC7A	-146332835109815	0.129812046218695	452	BAT
VTN	-0.635680841815303	0.12996357802776	224	WAT
SNTB1	-125486785959828	0.130958752495245	452	BAT
STAT5A	-0.427981780303183	0.130960522995801	452	WAT
ITGAV	-0.493339815268559	0.131403520772802	224	BAT
S100A9	-221357415074479	0.132547119493496	224	WAT
ITGA3	0.540809016657276	0.133046660784164	224	WAT
CRAT	-0.342361648294345	0.134209177132454	452	WAT
ACSS2	-130359521209948	0.134216435218208	452	WAT
ACACA	-112389346204064	0.134666439273084	452	WAT
PPARG	-0.337059959838809	0.134715618254269	224	WAT
ELOVL3	-2468028382299	0.134730200640836	224	WAT
ACOT2	134228288688525	0.134965519153184	224	BAT
ACOT1	134228288688525	0.134965519153184	224	BAT
TJP2	0.505408613972625	0.135273226363772	224	WAT
ABCC2	-122764338502504	0.135805007777332	224	BAT
DGAT1	-0.360492549997615	0.13594629765716	452	WAT
FABP5	0.547180891215037	0.137906538576119	224	BAT
LIPF	-348671020287831	0.138262714386347	452	WAT
OPRL1	-319599791462138	0.138543881165473	452	WAT
CYP4F2	-185584693693595	0.139422338815483	224	BAT
ACAA1	0.511799928710408	0.140639506120894	224	BAT
PAPPA	-106793148136313	0.141910126180726	452	BAT
PPARA	-0.627640049943986	0.142144951893122	224	BAT
CYP4F2	230745240930475	0.142673489013124	224	WAT
ALOX15	-0.958545761124914	0.14278808795351	452	WAT
SDHA	-0.354143771962095	0.143054430053644	224	WAT
GAL3ST1	220341314887902	0.144405909226305	452	WAT
LTC4S	0.595584932064725	0.14441193101678	224	BAT
CYP1A1	-137297922729536	0.145126030542432	224	WAT
FFAR4	-0.494899614779976	0.145965176197667	452	WAT
PLA2G2D	0.924504723992869	0.145975702581907	224	BAT
ACSM3	-0.817907858111945	0.146353277978132	452	BAT
RELN	-0.940519462269939	0.147689227455721	224	BAT
B3GALT2	-0.357424578950792	0.147834076349399	452	WAT
LSS	-0.824786407808872	0.147899505058424	224	WAT
MECR	-0.428843919632384	0.148216399637895	224	WAT
KLF11	-0.568417306932319	0.148417245895874	224	BAT
TLR2	-0.9309175655798	0.148780525487275	224	BAT
GAL3ST1	211788800968273	0.149647209991038	224	WAT
PLSCR1	0.998300304133206	0.150163094350868	452	WAT
CNTFR	-0.532407807974958	0.150307999171447	224	BAT
PLSCR1	101828477240822	0.150729882965017	224	WAT
ACSF3	-0.54093891413551	0.151407256138317	224	WAT
FGR	111308166048297	0.151550551962358	452	WAT
ELOVL6	-239837262359069	0.152486620871836	224	WAT
RBP4	-0.453842598848301	0.153344806478186	452	WAT
DBI	0.679464855641373	0.153433034876248	224	BAT
TJP2	0.456066883043684	0.154070566493496	452	WAT
FAR2	-266719978939156	0.154183486040662	224	WAT
ACAA1	-0.695267749341933	0.155285415515219	452	WAT
PAPPA	-0.910385235093307	0.155484976211638	224	BAT
SMPD2	0.42919729306044	0.155644063794402	452	WAT
NCAM1	139771236706065	0.155651968576754	224	WAT
CPT2	-0.332022962603434	0.156734068307219	452	WAT
MGST2	0.940540448604706	0.156828205799706	452	BAT
RASGRP4	-0.927552978425004	0.157986475085599	224	BAT
NFKBIA	0.463109623308359	0.158044875720763	224	BAT
SIGIRR	0.747916899494842	0.158224833380493	452	WAT
PLA2G4F	386533104342671	0.158561781202986	452	WAT
SLC27A1	-0.462592398253128	0.159365104624626	224	WAT
HRASLS	-247289857626147	0.159645052163219	224	BAT
SLC27A6	-217216407630052	0.160276384229758	224	WAT
CYP1B1	0.400245788015856	0.160901413671225	224	WAT
SREBF1	-0.463555562628558	0.161503969239389	452	WAT
ACSBG2	-596985187572673	0.161561682829117	452	WAT
CYP7A1	-49722351548645	0.161915931028023	224	WAT
APOC3	0.957437379048025	0.162249207816122	224	BAT
KIT	0.555627218692766	0.162416414657065	452	WAT
ELOVL2	-299531961570266	0.162954676604177	452	BAT
C5AR1	-0.995433521662335	0.16488140489463	452	BAT
SLC25A13	-117020119088802	0.16544437944179	224	BAT
WNT1	-39457296989247	0.165472697184191	452	WAT
PCCB	-0.332238585082987	0.166192425951129	224	WAT
DECR1	-0.445556751206437	0.166926398002848	224	WAT
PLA2G4A	0.838332354696996	0.167160578526571	224	WAT
ERBB2	0.616578392980459	0.167497628898704	452	WAT
SPHK1	135047988153426	0.168526048529849	224	WAT
OSM	-234246121503446	0.168606229485533	224	BAT
ANXA1	-0.306402774915225	0.16955691947816	452	WAT
ACADL	-0.393714631571031	0.169759883082796	224	WAT
C1QTNF3	146306490701755	0.169865750899053	452	WAT
ARHGEF12	-0.763133679654891	0.170950377743354	452	BAT
PRKAB2	-151617578752001	0.170985496429437	224	BAT
APOA2	107193880800694	0.172100729041441	452	BAT
GIPR	-112566800533325	0.173134825846119	224	WAT
MYO5A	-0.661506125211407	0.173634783245697	452	BAT
FH	-0.354236533262226	0.174033185901193	224	WAT
CPT1A	0.373923681750604	0.174213518189752	224	WAT
CES2	338888631706106	0.174466788691283	224	WAT
MAP3K14	-0.662407195039743	0.174686640744797	224	BAT
FABP5	-0.735483865811216	0.174812023708504	452	WAT
TTC39B	-0.702993673377002	0.174902366608079	452	BAT
PTGIS	0.928407858615983	0.175214823438601	452	BAT
FASN	-108626788470894	0.175369673459886	452	WAT
SOD1	0.810975602348691	0.17577021702364	452	BAT
SDHB	-0.346920872673945	0.175792248275437	452	WAT
STARD4	0.596964857512555	0.175916294372972	224	WAT
F2RL1	-115965491779356	0.176014816132946	224	BAT
HMOX2	-0.378745538467219	0.176676301908279	452	WAT
ACAT1	-0.322574200922018	0.176897248027293	224	WAT
ECI2	-0.534028616634334	0.176899282475342	452	WAT
INSIG1	-100897985203124	0.177201068402195	224	WAT
PLA1A	0.517912762246011	0.177317494464494	224	WAT
FGR	105660874189389	0.177953928679147	224	WAT
ACLY	-137200700337715	0.178232383125416	452	WAT
OSBPL1A	-0.343470034134091	0.178258749316661	224	WAT
CAV2	-0.368661891287221	0.178349519628967	224	WAT
LEP	-0.639172158562594	0.178511213610863	452	WAT
MIF	0.735001737427925	0.17861728523836	452	BAT
IL1B	-124996384864483	0.178670653272815	452	BAT
PTGDS	26375657920441	0.17902602888283	224	WAT
MGST3	0.877079751499349	0.180492275637319	452	BAT
QKI	-0.448384261821133	0.182152443639837	224	BAT
LPGAT1	-0.414439162215954	0.182907682818846	224	BAT
SOAT2	-236845481912106	0.183345087225131	452	BAT
DBP	-0.392424924012538	0.18392837195502	224	WAT
PRKCA	-0.911339596959929	0.184579883126716	224	BAT
DBP	0.842588375848111	0.185081597923203	452	BAT
ACADSB	-0.29354773615084	0.185143563708272	224	WAT
ALKBH7	0.672321261733472	0.18563153402954	452	BAT
TSPO	-0.308319570207687	0.185934529697349	452	WAT
SLC1A1	0.774205084188978	0.186255667170015	452	WAT
PHGDH	108930766828118	0.186803661928512	452	BAT
PRDX6	-541200037886023	0.18726731450247	452	WAT
MID1IP1	0.749649418533098	0.187919088674747	224	WAT
MGST3	-0.304620089447074	0.187920708531577	452	WAT
MAP3K8	-0.743465138032497	0.189205803878574	224	BAT
UCP1	-396293549126063	0.189471232264887	452	WAT
CD4	172892508536104	0.190752092233163	224	BAT
PVALB	524200018367026	0.191208282146249	452	WAT
ST8SIA2	-485941110073649	0.191383728316436	224	BAT
GC	-10986961873744	0.191652124628466	224	WAT
CYP4F12	108692309100968	0.191695194557764	224	BAT
CYP4F11	108692309100968	0.191695194557764	224	BAT
CYP4A11	108692309100968	0.191695194557764	224	BAT
CYP4A22	108692309100968	0.191695194557764	224	BAT
AGT	-108171329305444	0.192308643236859	224	BAT
AKAP13	0.303248557831432	0.192448380326175	452	WAT
TXN	0.494896002312838	0.192533608652681	224	BAT
F2RL1	102076761332799	0.193113006281377	224	WAT
ACAA1	-0.317360374060094	0.197083502587493	452	WAT
APLN	-0.925825308093727	0.197254783689139	452	BAT
ELOVL6	-205566149946712	0.198292495302598	452	WAT
C5AR1	-0.774770779113633	0.198793505887841	224	BAT
PHGDH	-0.368241412179541	0.199200173794378	224	WAT
SLC1A1	0.778497865686241	0.199362165548315	224	WAT
NCEH1	-135132575890992	0.199546613156075	224	BAT
ERLIN2	0.330543991781732	0.200036351197401	452	WAT
SLC25A1	0.560833188308388	0.200198663484943	224	BAT
DBP	0.436313374550265	0.200499698159099	224	BAT
PTGES	-0.968300720629185	0.200664078154834	452	WAT
PON1	-0.942853878457324	0.201214677595768	224	WAT
ABCA1	-0.425660115552499	0.201604725521185	224	BAT
SLC36A2	-0.480088805789869	0.201833877848958	452	WAT
HCAR2	-0.499719091801999	0.202299056349771	452	WAT
HPGD	0.362524860544079	0.202605214785449	224	WAT
ABCC3	0.472192522943935	0.204507703833075	452	WAT
MAP3K1	0.401972306571703	0.204650409764713	224	WAT
PTGR2	-0.326884046941782	0.204891121145662	224	WAT
DLD	-0.363338382407392	0.205768763894665	224	WAT
NCAM1	-182366710115725	0.205782006951597	452	BAT
GM2A	-0.301743564207504	0.205879394173386	224	WAT
GPAT4	-0.273981951555181	0.206125734761479	452	WAT
JAK2	-0.524072807268444	0.206136452013648	224	BAT
CYP2C8	21090130547798	0.207033731412089	224	WAT
LIPG	-0.692567694565531	0.207035087513835	452	BAT
PDHB	-0.718768156274484	0.209336891903873	452	WAT
CES1	188967244548251	0.209789624337634	452	WAT
PTCH1	0.367062477758831	0.210333022963042	452	WAT
ACOT1	158221186381207	0.210490620881943	224	WAT
ACOT2	158221186381207	0.210490620881943	224	WAT
ME1	-114168898287585	0.21063009762006	452	WAT
TLR4	-0.552285560111518	0.211566474499857	224	BAT
ACAA2	-0.375121788720339	0.211680493165186	224	WAT
IL1RN	0.674400466301377	0.212302779670244	224	BAT
MGST2	-0.56395207745553	0.212342872736678	452	WAT
FGFR3	-0.547561795105141	0.212406862184364	224	BAT
ALB	-0.649334528301616	0.212824326759784	224	WAT
ATP8B3	-506034870853374	0.213368990939364	452	WAT
HACD4	0.53727069398964	0.21405984518227	224	WAT
RBP4	0.428927352527662	0.214431563769623	224	BAT
S100A8	-173013358046194	0.214520785259102	224	WAT
MCAT	0.438298038572305	0.214800070970344	224	BAT
NAPEPLD	-0.500176133776066	0.215463194141471	224	BAT
ABCB4	-181145772316906	0.215668918701104	224	BAT
RGN	130978853467511	0.216179152052682	224	WAT
PTCH1	-0.648115842035747	0.220114019498624	452	BAT
NME4	0.950759042677029	0.220429073071889	452	BAT
KITLG	0.329025363270498	0.220869612403456	224	WAT
APOB	-129662012353007	0.221440897610799	224	WAT
HRASLS	113657055348919	0.221817899852234	452	WAT
GPAM	-0.503450295430594	0.222177085656684	224	BAT
MMP7	316420209433185	0.222530181748545	452	BAT
ACOT1	174273460733168	0.222562937026398	452	WAT
ACOT2	174273460733168	0.222562937026398	452	WAT
ANXA1	-0.491759999607053	0.222592305835706	224	BAT
POR	-0.297983985527356	0.222849346089464	452	WAT
ADIPOR2	-0.303209384734402	0.223028755823439	224	WAT
ABCA1	-0.639454329228376	0.223829416587442	452	BAT
SGPP1	-0.60066604206777	0.22445595014673	224	BAT
AQP8	-3161817014284	0.224562295032713	452	WAT
ERBB2	0.592043300498902	0.2253086407253	224	WAT
C1QTNF3	-308725434986518	0.225816552136074	452	BAT
NAPEPLD	-0.431492319477573	0.225826013856779	224	WAT
APOH	-11257565418261	0.226852749142047	452	WAT
SCD	-118861473652682	0.227485566130147	224	BAT
UCP1	-346926641072787	0.227513691100104	224	WAT
CYP2D6	146417893132969	0.228094709541496	224	WAT
NDUFS6	-0.387352500668607	0.22838094699986	452	WAT
FCGR2A	0.406936813547763	0.228579956536577	224	WAT
FCGR2B	0.406936813547763	0.228579956536577	224	WAT
KIT	-0.718722735655086	0.229482637796706	452	BAT
NFKBIA	0.612536321399243	0.229622424343706	452	BAT
CYP2D6	279170663617394	0.229745675119401	224	BAT
LCN12	37385882366103	0.229873834408291	224	WAT
SMAD3	-0.428638337277674	0.23002963267586	224	BAT
EGFR	-0.530230493922599	0.230984969609117	224	BAT
IGFBP7	0.252521544121334	0.231197371666977	224	WAT
CYP1A1	0.996484310726154	0.231312897833799	452	BAT
PDHA1	-0.477743497856702	0.231544534981963	452	WAT
OPRL1	-196723753521607	0.231846729874526	452	BAT
SLC25A1	-0.907862477458548	0.231951924367884	452	WAT
FDX1	0.44371775419284	0.232177990238116	224	BAT
ARNT	-0.429697807887313	0.232294392539955	224	BAT
ABCC3	-0.878055517747683	0.232626602491709	224	BAT
HSPA8	0.275629073255574	0.23375763876566	224	WAT
MAPK8	-0.408814180651109	0.234250347200325	224	BAT
NCAM1	-175130585441592	0.23538640401221	224	BAT
PRKCI	-0.585907690740405	0.237464597695765	452	BAT
ABCD2	-0.309821566081323	0.237476350559031	452	WAT
CBR4	0.455612363865113	0.238386166761418	224	BAT
LCN12	245650141713034	0.238862491849344	452	WAT
LAMTOR1	-0.452757546358916	0.239952994487974	224	WAT
MLYCD	-0.339309245510914	0.240239513136242	224	WAT
ACADVL	-0.279559046955096	0.240387672428483	452	WAT
HMOX2	0.424225510644162	0.240553760102748	224	BAT
RASGRP2	-0.381647105420585	0.240871921124083	224	WAT
HIF1A	-0.360700306236843	0.241579991795741	224	BAT
CD7	-218759836831823	0.241812987066589	452	BAT
UCP3	-0.473175648049223	0.242013900277601	452	WAT
NUDT19	0.411767851987489	0.242089444017921	224	WAT
ALDH5A1	-0.36117933536528	0.242423442117474	224	WAT
ACSL4	-0.373293756846778	0.242774515403888	452	WAT
MDH2	-0.299848869857669	0.243225049051878	452	WAT
ENTPD1	-0.487131824763912	0.243578382451007	224	BAT
CYP4F2	261342138654346	0.243796409320246	452	WAT
SAA1	-147920653757325	0.244079878384655	452	WAT
ATP11C	-0.31537564724872	0.244189988133725	452	WAT
B4GALT6	0.472826153765548	0.244540133116023	224	WAT
OLAH	270076623294772	0.245078730982584	452	WAT
CES2	-141053112181806	0.245532145540087	224	BAT
ATP5PF	0.617633581031523	0.24565984477406	452	BAT
OXSM	-0.449095420854091	0.245871275960013	224	WAT
PLA2G10	-48085625350073	0.245961892819399	452	WAT
PTGES2	-0.461384965094404	0.246694583813279	224	WAT
FAAH	-108976842342609	0.247216549779094	452	BAT
PRKD1	-0.390703052009749	0.247803889855032	224	WAT
HAO2	162197800418384	0.248542505645847	224	WAT
DPEP1	0.43697778761463	0.249586993126718	224	BAT
PARK7	0.637228692207922	0.249832584489195	452	BAT
TSPO	0.830998930747297	0.250020301647259	452	BAT
ME1	0.482828773404004	0.250476017171	224	BAT
HIF1A	-0.594097519692868	0.251356363351035	452	BAT
SLCO3A1	0.450517165740211	0.251716921167808	452	WAT
SLCO1A2	181371002009151	0.253109895296979	224	WAT
SGPL1	-0.632404172095263	0.254550657852358	452	BAT
ANKRD23	-181742605911708	0.254716879666689	224	BAT
PLIN2	-0.269682547041501	0.255086296650287	452	WAT
SLCO6A1	-429392450046761	0.25580251671969	452	WAT
EGFR	0.330589720259548	0.257151289706027	224	WAT
CS	-0.572611265364931	0.257591303025462	452	BAT
THRSP	0.630715630547944	0.258231481613906	224	BAT
RXRA	-0.257787688469576	0.25836461460827	224	WAT
ABCG4	-0.882394297960782	0.258686900368003	224	BAT
DECR1	-0.37319118083167	0.258708991257685	452	WAT
F2RL1	0.904155931541327	0.259724370027734	452	WAT
PON1	-0.745584042566919	0.259961369537189	452	WAT
BMP6	0.359873640847543	0.261165903197279	224	BAT
ATP11A	-0.452848292813651	0.2611871839175	224	BAT
SLC10A1	-173896534520425	0.261215459047516	224	WAT
SOAT2	-20369389964151	0.262090304767883	224	BAT
SDHB	0.531977157691028	0.262432348053179	224	BAT
MGLL	-0.398126502072429	0.262453041594527	452	WAT
PCCB	0.499249249141681	0.262462295774394	224	BAT
B4GALT6	0.41561661396806	0.263098331845502	452	WAT
EGR1	-0.85095139435512	0.26319029163781	452	WAT
HTR2A	-265126917586052	0.263290468286168	452	BAT
ACAA2	-0.340878209788222	0.263486301080967	452	WAT
CYP4F22	-317082816007225	0.264079969314339	224	BAT
MMP12	133688946761927	0.264333669544747	224	WAT
IGF2	-116302387962481	0.264929153202355	452	BAT
IGF2	-127525130975919	0.26656936973492	224	BAT
LPGAT1	-0.590116354563327	0.267015365158793	452	BAT
VLDLR	-0.312554572544268	0.26719845534435	224	WAT
STARD5	0.39960630100103	0.267646945774896	224	WAT
CAV1	-0.377937425765999	0.267674826070716	224	WAT
PLIN2	-0.272653425419262	0.268035138032481	224	WAT
LARGE1	-0.447084849292553	0.268106828143218	452	WAT
ACAA1	-0.288387962262544	0.269396307671354	224	WAT
APOM	-213324113023113	0.269491158809266	224	WAT
LRP1	-0.648286576757519	0.269928341068119	452	BAT
TNXB	-0.474440398885695	0.269998777186737	224	BAT
MECR	0.410874517873876	0.27024903805775	224	BAT
CS	-0.397360937777253	0.271206908824116	452	WAT
ACOX1	-0.260698048675668	0.27133876599755	224	WAT
UCP3	-0.449947498963312	0.271643004223713	224	WAT
PCOLCE2	0.532711278751274	0.271850746605458	224	WAT
NUDT7	0.426719715044915	0.272332263828879	224	BAT
STRA6	-166302046486635	0.274409664249709	452	BAT
ATP11B	-0.547937008154908	0.27462591724305	452	BAT
ACOT2	121049342598353	0.274685333351526	452	BAT
ACOT1	121049342598353	0.274685333351526	452	BAT
SMPD2	0.327506539124709	0.274742545900134	224	WAT
B3GALT2	-0.258797592365059	0.275025233726349	224	WAT
CYP4F2	230335121849871	0.275450224125639	224	WAT
NCAM1	102925939783398	0.276114618413996	452	WAT
PDHB	0.481748565968136	0.276295412941124	224	BAT
OXSM	-0.55258899418764	0.276439172905714	452	BAT
SNCA	104990492561603	0.276800762125442	224	BAT
FA2H	-285010056184331	0.277898550054417	452	WAT
DLAT	-0.378004354949746	0.27802144794407	452	WAT
ABCC3	0.425505110637836	0.278168993207989	224	WAT
PTGES2	0.378682887746401	0.27826584634967	224	BAT
ECI2	0.468799852176388	0.27887951247363	224	BAT
TBXA2R	0.785614167084806	0.279022904241755	224	BAT
CNTF	-107238380584323	0.280044286092853	224	BAT
SLC45A3	0.744898853597783	0.280243678239245	452	WAT
LAMTOR1	0.398103021278131	0.280478013642604	224	BAT
LIPG	-0.492266238588596	0.280656470307512	224	BAT
FCER1G	-0.561514847598868	0.280658591737493	224	BAT
CES1	-0.338981407890295	0.280783759334148	224	WAT
PARK7	-0.277303714679537	0.28081932947175	224	WAT
SOD1	-0.263541240394022	0.280908566206913	452	WAT
RUNX1	-124219018920949	0.281725755448041	224	BAT
GHRL	180918092981723	0.281938219742963	452	BAT
CCR2	-0.410255321607825	0.282471857000666	452	WAT
MS4A1	203190757635285	0.282596798679021	224	BAT
HRASLS	122791209550544	0.282635900260897	224	WAT
PTGES	0.627509301028793	0.283356129618962	452	BAT
GPC1	-161987557900853	0.283756027509393	224	BAT
S100A9	-144117915100362	0.28421163332954	224	BAT
FABP5	0.740239611244801	0.284241718032268	452	BAT
HSPA8	0.25551908961259	0.284540577732574	452	WAT
ABCD2	-0.481212940134951	0.284545777431471	224	BAT
APOE	0.505695391699693	0.284775270162902	224	BAT
COTL1	0.328868051192755	0.285141875892379	224	WAT
SIGIRR	0.677659905000676	0.285529269307584	452	BAT
SLC22A8	249546266079621	0.285757383480933	452	WAT
GM2A	-0.246031395773205	0.286397358425822	452	WAT
FGF2	-0.623343657474689	0.286423365768357	224	BAT
APOA2	-0.606718942750282	0.28663812789234	224	WAT
HLF	-0.518716202827522	0.287121370766988	452	BAT
MIF	0.441946581720917	0.287883107449054	224	BAT
APOA2	0.696659564859556	0.288217162752439	224	BAT
CCL11	0.530487706857749	0.28822291275471	452	BAT
ACSM3	-0.772168087519969	0.288463333786513	452	WAT
SLC13A3	0.915030556655718	0.289346913428652	224	WAT
CPT1A	0.248965885849497	0.290095848872131	452	WAT
ERBB4	167068471693884	0.290757467004726	452	WAT
CPT1B	-0.429387511320951	0.29092377638222	224	BAT
PTGES3	0.312239655430675	0.29227830893222	224	WAT
TRIAP1	0.383333707050874	0.292417037944741	224	BAT
GPX4	-0.462911768123819	0.292501075805906	224	WAT
SLCO6A1	-414393198940818	0.293080464753644	452	WAT
LTF	370153012400631	0.293137582542217	224	WAT
FAR1	-0.387811183949766	0.293616918974363	224	BAT
F2	-136577513020094	0.293767708345603	224	WAT
SLC38A2	0.26929957567744	0.293952945419658	224	WAT
EGR1	-126238492832569	0.294184935711919	224	BAT
IL18RAP	-0.976118305507086	0.294402286980757	452	BAT
SP1	-0.526611904026768	0.295214346806587	452	BAT
ACSF3	0.364497223491458	0.296101374069637	224	BAT
PNPLA3	-0.764160759450208	0.296469811016709	452	WAT
HRAS	0.528985537706848	0.298367752728131	452	BAT
PNPLA8	-0.221725091092808	0.298976148278359	452	WAT
MAP2K4	-0.351517718544379	0.299037515159838	224	BAT
SLCO1A2	-151058811103887	0.299108289710866	452	WAT
HRAS	0.376467566602034	0.299306460227444	224	BAT
APOBEC1	-0.489051307308327	0.299311648944442	224	BAT
INSIG1	-0.766655643139112	0.299850495094558	452	WAT
SLC27A5	-142217246970319	0.300346579744576	224	WAT
UGT8	-168565330250315	0.300981186905573	452	BAT
SCP2	-0.244127413843231	0.301158411779732	224	WAT
KLF5	-168378262839489	0.301181181528265	224	BAT
STIM1	-0.383352849743023	0.302007897252115	224	BAT
PTGES3	0.296757957622708	0.302133139193379	452	WAT
NR1H3	-0.231254787813658	0.30317048233819	452	WAT
CPT1B	-0.510061186108918	0.303776446062451	452	BAT
AEBP1	0.584779662652224	0.303894382385275	224	WAT
PCCB	-0.255991449954015	0.304172725467043	452	WAT
IL15	-0.964896746319482	0.304750980872272	452	WAT
ACSS1	-0.561213174384604	0.304901294005569	224	WAT
RELN	0.964852726546751	0.305670285831432	224	WAT
SSPN	-0.428066533081797	0.306345403553248	224	BAT
ARHGEF11	-0.393324693635843	0.306416291545407	224	BAT
PRDX6	-0.249105786578354	0.306639259047557	224	WAT
PPARG	-0.213083834847126	0.307198655770383	452	WAT
EHHADH	-0.40281064408928	0.307695830897206	224	WAT
KNG1	0.342403972054793	0.307725999453636	224	BAT
STARD5	0.339527478562169	0.307749998634977	452	WAT
CYP4F22	-159056762882744	0.308002415884425	224	WAT
LEP	146672544854482	0.308244418823106	452	BAT
EGR1	-0.89831462002122	0.308292899626968	224	WAT
EIF6	0.375293227422873	0.308576858651519	224	BAT
ST8SIA2	-265757363931799	0.309497548253378	452	BAT
CES1	-0.338571099066756	0.310138945369495	452	WAT
AQP8	-217655864588739	0.310270319385234	224	WAT
SLCO1A2	338175369605468	0.311467638456468	224	WAT
VLDLR	-0.333610247049382	0.311548222019949	224	BAT
EDNRA	-0.42529258695654	0.311708331407573	224	WAT
TLR4	-0.366361754814277	0.31175290301851	452	WAT
SLC45A3	0.715740767351798	0.311926392511918	224	WAT
SSPN	-0.260848381231486	0.312625471114249	224	WAT
TTC39B	-0.412149284676058	0.31276366541219	224	BAT
CES1	-13091297355722	0.313053842365107	224	WAT
B3GALT4	-0.648973845578439	0.313304094016529	224	BAT
HSD17B8	0.724798827909503	0.313650439285321	452	BAT
ACSF3	-0.340591783494739	0.313915299470946	452	WAT
PRKCI	-0.384922425505211	0.314591726730366	224	BAT
ARHGEF11	-0.503520789218608	0.314657322674983	452	BAT
LPGAT1	-0.346153214952512	0.316586812712866	224	WAT
QKI	-0.211826182282933	0.317735081622821	452	WAT
DBI	-0.405115123145679	0.318892047767077	224	WAT
CTNNB1	0.225666832799144	0.318977576865557	224	WAT
ABCB1	0.384700374879161	0.319319902162654	224	BAT
SUCLG1	0.486877285893196	0.319405419869381	224	BAT
CASR	-207332653378563	0.32042058546295	224	BAT
EDNRB	0.285328549429295	0.320676165940429	224	WAT
NTN1	0.477817984660652	0.320720273184731	452	WAT
NTN1	-0.51051642668327	0.321068176825511	224	BAT
AKAP13	-0.359290111911595	0.321616566704937	224	BAT
ABCG8	15322689199427	0.32170502663318	224	WAT
ABCC2	-153316844210491	0.321808194347689	224	WAT
TSPO	-0.227563015033645	0.32259670305936	224	WAT
FAR2	-190511064842392	0.322924352770389	452	WAT
FCGR2A	-0.476577007064578	0.323280390450811	224	BAT
FCGR2B	-0.476577007064578	0.323280390450811	224	BAT
ATP5PF	-0.280303243860079	0.323404788892731	224	WAT
ELOVL7	-0.93276690982033	0.324079379641883	224	BAT
ACOT7	0.506254844949923	0.324165990126654	452	BAT
C1QTNF3	-230428818584114	0.324668661867449	224	BAT
TNFRSF1A	-0.234873703690432	0.325607341037294	452	WAT
CTSS	-0.633507017228033	0.326650190196517	224	BAT
ADA	0.984424932398082	0.326834105450428	224	BAT
ACADL	-0.278071053095794	0.327388634933544	452	WAT
LIPE	-0.375380102595753	0.32757464964803	452	WAT
PCCA	-0.282429675919275	0.327833747921435	452	WAT
NR1H3	0.367806669670847	0.328057437902841	224	BAT
SHBG	-409002662353059	0.328340538348418	452	WAT
SPHK1	-106856613272444	0.328551518468547	452	BAT
SLC22A5	0.306528256076327	0.32864086880213	224	WAT
CD209	0.769391840881878	0.328718292581107	224	WAT
HAO2	16071011395599	0.329400583517852	452	WAT
APOC1	0.873453755405846	0.329497278150174	452	BAT
IL2	142753203529399	0.329949136369849	452	BAT
AKR1B1	0.49125578336937	0.330291368126037	452	BAT
GHR	-0.237218920823683	0.330881924549446	224	WAT
IL18	0.705155221857384	0.331148674021188	224	WAT
ECI2	0.587810005621685	0.331241852396978	452	BAT
NPC2	0.389664503356518	0.331618101972308	224	BAT
EGF	-109327439064934	0.331723812564994	224	BAT
APOH	-0.878313875429024	0.331772947720146	224	WAT
MTOR	-0.51917442684991	0.331963916548199	452	BAT
WDTC1	-0.35416316359294	0.332457717500749	224	BAT
ABCA5	0.445852404150562	0.332924107940048	224	WAT
PIK3CB	-0.376893648488966	0.332950226258754	224	BAT
MYO5A	-0.243308037595661	0.333140787536228	452	WAT
PTGES3	0.440730766800412	0.334751894701527	224	BAT
ACSL3	0.438588847130696	0.334821822468378	224	WAT
SLCO3A1	-0.736195867768577	0.335127771658411	224	BAT
SIGIRR	0.523188362361602	0.335206773843145	224	WAT
MAP2K3	-0.589136478183598	0.335226384281085	224	BAT
MLYCD	-0.260392160008014	0.335341713585098	452	WAT
CYP2C8	-0.974439704108816	0.335426029150876	452	BAT
TECR	-0.389807178821625	0.335878760055255	224	WAT
FABP1	-0.920980289870338	0.336517987785559	224	WAT
OXSM	-0.325294854667297	0.336538837689393	224	BAT
HMGCL	0.33464143807078	0.336627842956377	224	BAT
CS	-0.291726089862406	0.336636652969737	452	WAT
RUNX1	0.652682313678919	0.336639367044311	452	WAT
FN1	0.494407697739791	0.336752084812166	224	WAT
CSF1	0.340618553650661	0.336778946667407	224	WAT
VTN	-0.345139000913203	0.336914098878226	452	WAT
ST8SIA6	-0.697005376684898	0.338671853302431	452	WAT
TBXAS1	-0.680276744042772	0.339106852253663	224	BAT
SLCO1B1	-12777322753889	0.339293600995338	224	WAT
SLCO1B3	-12777322753889	0.339293600995338	224	WAT
LARGE1	-0.398817857913592	0.339506748740928	224	BAT
CD209	154213123079567	0.340207992108622	224	WAT
HSD17B8	0.604158059574712	0.34038535137461	224	BAT
PDK4	-0.593525034743436	0.340690661586949	224	BAT
CAMK2G	-0.686238679070625	0.340762889492325	224	BAT
ADIPOQ	-0.337773225490357	0.340829409353682	224	WAT
ELOVL5	0.221113054508636	0.341169246787382	452	WAT
MKNK1	-0.355389119195706	0.341650686837594	224	BAT
CCR3	179108469053363	0.342559604824455	452	WAT
IL33	0.470552220690307	0.34305662881683	224	WAT
SAA1	111088985727698	0.343852286322643	224	WAT
CES2	-114050632227449	0.344267868478666	452	BAT
ABCB11	-145091460030625	0.345442107750326	224	WAT
TEF	-0.215525186219039	0.34551357105022	224	WAT
GOT2	-10880356096252	0.346209160603691	224	BAT
LBP	0.316026628042384	0.348310832045509	224	WAT
PEX5	-0.212841924374505	0.350594987032157	452	WAT
ST8SIA3	-287258359360666	0.35117405582113	224	WAT
ACSL6	-265349764230207	0.351279791855768	452	WAT
SLC22A5	-0.450001387598464	0.352194628870274	452	BAT
AKAP13	0.247734131077873	0.352261847744533	224	WAT
CCR2	0.36814535616077	0.352313016827888	224	WAT
PTGIS	0.482527293931323	0.35320778788253	224	WAT
BMP2	-0.672298414515302	0.353255646775602	452	BAT
PARP1	-0.26760333961954	0.35429640150257	224	WAT
CEBPB	0.325905225553078	0.354620729238471	224	WAT
MDH1	-0.272416280113855	0.355026259802899	452	WAT
PVALB	-161577778753092	0.356767500800882	224	BAT
SCD	132717936851613	0.357322033961504	224	WAT
ST6GALNAC5	-0.422637791116317	0.357879000206367	224	BAT
SSPN	-0.243552791021371	0.358199391332977	452	WAT
ATP8A2	-190804793215989	0.359008475055379	452	WAT
CLU	-0.646189122181261	0.359687938827027	224	BAT
ST8SIA4	-0.421671051968847	0.360430829611742	452	WAT
CLU	0.397682864383754	0.360459208668007	224	WAT
GPX4	-0.365138492477372	0.360689587382835	452	WAT
EPHX1	0.463933044176106	0.360852360242212	452	BAT
PRKAG2	-0.255182952709024	0.361204514211775	452	WAT
LAMTOR1	0.470016906272323	0.361565553123895	452	BAT
LEP	-0.499274465328608	0.361585540572518	224	WAT
P2RX7	-0.542857953112236	0.361776259885759	224	BAT
CALB1	-26539339364606	0.361931804919737	224	BAT
SLC25A17	-0.462278091634309	0.362130965346781	452	BAT
SAA1	-261484007834042	0.362486924134551	224	BAT
ALOX5	0.622079336135003	0.362817550794108	224	WAT
NPC1	-0.314633739699908	0.363011305842626	224	BAT
NGF	0.522734463047904	0.363278304798687	224	BAT
ACOT13	0.472816996763831	0.363505793167876	452	BAT
NPC2	-0.261333197771338	0.363789865055178	452	WAT
RBP4	0.597655444509661	0.364561352345468	452	BAT
SP1	-0.336811243113115	0.364563537302079	224	BAT
HTT	-0.442637946302261	0.364878773872175	452	BAT
FCGR2B	0.254670472385802	0.365386709722357	452	WAT
FCGR2A	0.254670472385802	0.365386709722357	452	WAT
ABCA2	0.205295845731301	0.366952816821003	452	WAT
HSD17B4	-0.235277815026706	0.367074188854489	452	WAT
NPC2	0.583452166226722	0.367414469214	452	BAT
PRKD1	-0.275337097230188	0.368243404417026	452	WAT
STAR	-0.47298649271888	0.36868391405991	224	BAT
ACSM3	-0.657678874177469	0.368736623830252	224	WAT
GCDH	0.323207636401454	0.368834887006784	224	BAT
ACAA1	0.329422564052981	0.369211863231946	224	BAT
ITGA3	0.315389907293276	0.369531270671951	452	WAT
AOAH	0.754000486879332	0.37115839136659	224	WAT
STAT3	-0.338931016264891	0.371467076483401	224	BAT
ACBD6	0.449614359053495	0.372405951328805	452	BAT
LTC4S	-0.37656423087858	0.37242568029503	224	WAT
PIK3CB	-0.458400333834985	0.372774876352842	452	BAT
BTC	0.455288477442846	0.373389651649705	452	WAT
GHRL	165184024712687	0.373824021884009	224	BAT
SDHA	-0.217255635971639	0.373849277781072	452	WAT
NFATC2	0.450047219974244	0.374137156141962	452	WAT
OSBPL8	-0.443151742175402	0.375230025526849	452	BAT
ME2	-0.353649682832782	0.375238429435591	224	WAT
NFATC2	0.48831664438976	0.375456451664066	224	WAT
ACBD5	-0.443424977283253	0.376244697374735	452	BAT
ACSL1	-0.327118305100848	0.376289911606399	452	WAT
MTOR	-0.235006840960036	0.376644533418695	224	WAT
FABP3	0.34305582291027	0.377009774639038	224	BAT
CYP2D6	167602537830946	0.37791752496422	224	BAT
ABCA2	-0.43760908854155	0.378207516369519	452	BAT
APOA2	-0.525959692626377	0.378345378328006	452	WAT
GPX4	0.670457441051088	0.378496751554274	452	BAT
RTN4	-0.284128021303779	0.379039511978211	224	WAT
PLP1	-0.438870223872107	0.379105868263856	224	BAT
PLTP	0.22986143797366	0.379910008156772	452	WAT
MAP3K14	0.396049300557207	0.380364977339532	224	WAT
RARB	-0.46413684063275	0.380499962244181	452	BAT
MSR1	0.631229208629641	0.380635733747144	224	WAT
ACADSB	-0.204570424734586	0.380790732672904	452	WAT
SLC22A2	0.400697474853511	0.381340585686839	224	BAT
CYP4A22	16011976816181	0.381438784896145	452	WAT
CYP4A11	16011976816181	0.381438784896145	452	WAT
CYP4F12	16011976816181	0.381438784896145	452	WAT
CYP4F11	16011976816181	0.381438784896145	452	WAT
VTN	0.479340014864163	0.381580153806222	452	BAT
WNT5A	-0.3459069590887	0.382777651996283	224	BAT
LTF	214516572364463	0.383543096752718	452	WAT
HTT	-0.331630680304324	0.383787600553739	224	BAT
COTL1	0.229555987725841	0.383900243218313	452	WAT
SGPL1	-0.20297830696263	0.38392711844598	224	WAT
CES2	-128816577395215	0.38413909134867	224	WAT
RTN4	-0.284848691517362	0.384475492638805	452	WAT
IL2	-172155534925992	0.384531376294275	452	WAT
PTGES	0.335101304526686	0.385083731681984	224	BAT
GSTM4	0.452165034617725	0.385418416350941	452	BAT
VWF	-0.721391764899882	0.385851815459792	452	WAT
ADIPOR2	-0.238156067997155	0.386010173100657	452	WAT
VAMP7	0.446117940053962	0.38619622886433	224	WAT
EIF6	0.4381098482998	0.386878897641261	452	BAT
CYP1A2	-124029867094944	0.38736153787717	224	WAT
PARK7	-0.195761894864875	0.387505010204031	452	WAT
PKM	-0.288942503085717	0.387508045975951	224	WAT
CNR1	-0.815260416965217	0.387908921397302	452	BAT
FCER1A	133754206373923	0.388034484279618	224	WAT
PLTP	0.450464657442804	0.388973453959386	452	BAT
CYP2C8	112514962049691	0.389189814123807	224	BAT
TXN	0.449154228365757	0.389270386760554	452	BAT
ACACB	-0.21807605427063	0.391442234702064	452	WAT
ATP8A1	-0.289909886250812	0.39153899652695	224	BAT
PIAS1	0.278967978617159	0.392145832633125	224	WAT
CD209	0.562583845150129	0.392146524685723	224	WAT
ACSL3	0.366721363139977	0.392579879064525	452	WAT
PAM	-0.364252267349445	0.392637405227731	224	BAT
ITGAV	-0.440252776672592	0.393277255710782	452	BAT
ENTPD1	-0.47864112196823	0.393470248020388	452	BAT
FAR1	-0.200354464951186	0.394671772501101	452	WAT
ABCA1	-0.222521601909806	0.395018638000882	224	WAT
SLC13A5	-166752996740561	0.395042773663839	452	WAT
ACAA2	0.492074383486889	0.395656405294067	224	BAT
SLC38A2	-0.486177531783098	0.395871599398999	452	BAT
PHGDH	-0.260521689354234	0.396851149876892	452	WAT
CANX	0.207457715936493	0.397056773067346	224	WAT
ACAD9	-0.281294729285615	0.397688124055698	224	WAT
ELOVL4	-0.643547693548246	0.398091334348832	224	BAT
SLC22A5	-0.693874288210128	0.398454746601516	452	BAT
MFSD2A	-0.290914656778747	0.398489731195861	224	BAT
SERPINC1	-0.787614989571954	0.399654551754007	452	WAT
ACOT11	-0.493007879676632	0.400068318823044	452	BAT
ABCA4	0.676145757746845	0.400220357064276	224	WAT
HACD2	-0.189921899936583	0.400753506676758	224	WAT
STAT5B	-0.312994508072804	0.400799544619727	224	BAT
ACAA1	0.579478627751531	0.400893831467254	452	BAT
PPT2	0.430574080405875	0.401129826180268	452	BAT
MIF	0.383772158920375	0.401433372510228	452	WAT
NAPEPLD	-0.279470386320226	0.401595561500319	452	WAT
ARHGEF12	-0.328854720798837	0.401671622861704	224	BAT
NR1H4	0.877246315921034	0.401755541125772	224	BAT
PER2	0.252297920949173	0.40178449603801	452	WAT
PNPLA8	-0.188296725130182	0.402218004780008	224	WAT
B3GALT2	-0.57216379394495	0.402518707453265	224	BAT
HACD2	-0.424117023129215	0.402544676746801	452	BAT
ABCD3	-0.236350313959251	0.402560640666677	224	WAT
MECR	-0.230726894995956	0.402703504734896	452	WAT
ACSS2	0.308648271354504	0.402858475003448	224	BAT
LAMTOR1	-0.310315904596924	0.403290512700321	452	WAT
APOH	-161239973553132	0.403401655295016	452	BAT
IGHM	-191107431503191	0.404244858914564	452	WAT
S1PR2	0.52427958664087	0.405203436144141	452	BAT
ACSL6	-203163322828449	0.405222472525623	224	WAT
DECR2	0.289482537032096	0.4052928674293	224	BAT
OGDH	-0.192959393687206	0.406598664272836	452	WAT
BRCA1	-0.736593749681653	0.406830302449567	224	BAT
HPGDS	0.552885828328142	0.406987213131971	224	WAT
PPARD	-0.335499571199575	0.407052902566374	224	BAT
CYP3A4	-171876869312076	0.407120502464953	224	BAT
OSBPL8	-0.289926079620509	0.407870762264905	224	BAT
ALOX5AP	-0.610838602406213	0.407974205624364	224	BAT
APOA5	-108105680638362	0.40803473199176	224	WAT
OPRL1	-139181861251211	0.408276125347244	224	BAT
ST3GAL5	-0.438547064849848	0.408754939327955	452	BAT
CES1	-146411919248737	0.408903688743732	224	WAT
CTNNB1	0.190820143152168	0.409161367583974	452	WAT
ARSA	-0.220765395529153	0.409449210314059	452	WAT
CAV2	-0.201190853812372	0.409546460255158	452	WAT
GAL3ST1	0.774686838461503	0.410178279781099	452	BAT
BRCA1	-0.853631312882073	0.410939317245088	452	BAT
DECR1	0.393828153222359	0.411153371042234	224	BAT
SEMA3A	0.710043037008269	0.411167199633907	224	WAT
GHR	-0.228780445942448	0.411212249574737	224	BAT
ESR2	-164178107981467	0.411315289509129	452	WAT
SLC36A1	-0.301851150434512	0.411393936385661	224	BAT
ACSS1	-0.411943032206114	0.411407299211011	452	WAT
ACAT1	-0.188354544688723	0.41177378826733	452	WAT
SLC38A2	0.180529778178764	0.411787923272032	452	WAT
PON1	0.407107352245735	0.412113676977787	224	BAT
ACOT6	-0.32656746465594	0.412229316214364	224	BAT
NTRK2	-0.429328333832689	0.412338038856199	452	BAT
SLCO1C1	-18947328052853	0.413190962890198	452	WAT
PDK4	0.302185695760242	0.413596406709862	224	WAT
ACBD5	-0.220755835556378	0.413851314728822	224	WAT
ABCC1	-0.298300205152157	0.414644864218297	224	BAT
ADIPOQ	0.377136678851324	0.414691553493314	224	BAT
PTK2B	-0.389518354552653	0.414732338899903	452	BAT
ACOT1	-0.39331338530028	0.414848987609841	224	WAT
ACOT2	-0.39331338530028	0.414848987609841	224	WAT
ACSL5	0.316121784742784	0.415059051989974	224	BAT
LSS	-0.43725385505193	0.415282568436011	452	WAT
SMAD3	0.254100376129054	0.415493483774105	452	WAT
CYP2C18	196720572755948	0.415594794675298	224	WAT
MITF	0.348237009461064	0.415859943391184	224	WAT
DBI	0.619472028569017	0.41599320965931	452	BAT
ABCC1	-0.204786404030206	0.416094777599541	224	WAT
CYP2D6	252103820633808	0.416332973891684	452	WAT
SLC27A1	-0.254538171403453	0.416370915571265	452	WAT
SAR1A	-0.180443905590202	0.416460064525401	452	WAT
BTC	0.412425905960517	0.416629893639071	224	WAT
MAP3K14	0.365941452246186	0.417273246675261	452	WAT
DPEP1	0.386569342386076	0.417449673772995	452	BAT
ALOX5AP	0.340684667307479	0.417466891839012	224	WAT
PPARGC1A	-0.260528432926993	0.417537286567337	224	BAT
STRA6	-118144707003571	0.41763835486627	224	BAT
PRKAB2	0.303649255358528	0.418107558450159	452	WAT
ELOVL3	0.50024677363344	0.418565520924456	224	BAT
CYP3A4	-120865986954236	0.418825154504877	224	WAT
KNG1	-0.762665049110284	0.419076565549672	224	WAT
CYP1B1	0.243428477192933	0.419938835669288	452	WAT
SLC16A1	-0.305393766845485	0.420001980855813	224	BAT
IGHM	-169291463077249	0.420033519245794	224	WAT
CYP2D6	163867189362023	0.420076278646379	452	BAT
PER2	-0.387799442378558	0.420513262051525	452	BAT
SLCO1A2	154063425858166	0.420680233311476	452	WAT
TNFSF10	0.351039227765071	0.421203587619414	452	WAT
TP53	-0.354105830864695	0.421596603656794	224	BAT
FOXA1	-214048525265385	0.421760076335761	452	WAT
MMP3	0.785146488556285	0.422023000661359	452	BAT
CYP4F12	-123960504062435	0.422053194822076	224	WAT
CYP4A22	-123960504062435	0.422053194822076	224	WAT
CYP4F11	-123960504062435	0.422053194822076	224	WAT
CYP4A11	-123960504062435	0.422053194822076	224	WAT
APOA1	-0.45837159634949	0.422189766246506	224	WAT
PTAFR	0.36473747385393	0.422250952887058	224	WAT
CES1	-0.994948146028267	0.422260377586266	452	WAT
MAP3K1	-0.41183125595947	0.423175700742329	452	BAT
SMPD2	0.419731311959841	0.423224242178943	452	BAT
NQO1	-0.735232961426376	0.423324344547904	224	BAT
VEGFA	-0.311715424723068	0.425059349833791	224	BAT
ATP11B	-0.252546812527873	0.425381475470364	224	BAT
EIF2AK3	-0.4251891741091	0.425457355909328	452	BAT
CES2	0.475772813519405	0.425532498423427	224	WAT
SLC27A4	-0.230100159068541	0.42559653294491	452	WAT
SLC22A5	0.249440336186527	0.425679793928553	452	WAT
FPR1	-299864395630082	0.426137982317618	224	BAT
ST8SIA5	-140672844180963	0.426257029015513	224	BAT
PLA2G10	-226278596341255	0.426772451586024	224	WAT
ELOVL3	-122938145370629	0.426809428038589	452	WAT
ABCC4	-0.404252811658608	0.427026362497776	452	BAT
APLN	-0.621492762346867	0.427457856673038	224	WAT
FGF2	-0.228993321551375	0.427786121330664	224	WAT
DBI	-0.324174940783345	0.42787455653215	452	WAT
CYP3A4	-116917594141341	0.42826635560295	452	WAT
KIT	0.34618800394225	0.428998518328206	224	WAT
APOE	0.606666080048736	0.429135736372026	452	BAT
RXRA	-0.267033389974028	0.429674954439964	224	BAT
FOXO3	0.238186775695445	0.42973218669463	452	WAT
FOXO3	-0.306943130421993	0.429860308230573	224	BAT
RTN4	-0.265938158961846	0.430570008202376	224	BAT
SCP2	-0.175121154997211	0.430962918208667	452	WAT
HMGCL	-0.225302800417015	0.431170852296693	452	WAT
HSPA8	0.317777843991968	0.431350321443155	224	BAT
ADIPOQ	-0.311579674469516	0.43264841667281	452	WAT
CD74	0.169939891975822	0.432753165509464	452	WAT
PEX2	0.304297780842557	0.432895074810581	224	BAT
SLC13A5	-124098433983829	0.433037007677825	224	WAT
APOA4	109664523989644	0.433062499157859	224	WAT
CD74	-0.414903957166056	0.434642691865315	224	BAT
BDNF	113787089318248	0.434794327963814	452	BAT
CYP2D6	0.287288341719635	0.43486782025983	224	BAT
PPARGC1A	0.371931225943182	0.43544117894834	452	WAT
LRP1	-0.296638932740105	0.435923618853095	224	BAT
DLD	-0.224480824789222	0.435931480919166	452	WAT
CYP2D6	259974954690242	0.436002766654903	452	BAT
SLC25A1	0.669595082704475	0.436318449047622	452	BAT
ATP11C	-0.378303962949741	0.437136297585301	452	BAT
FCGR2A	0.305175338323675	0.437203494329182	224	WAT
FCGR2B	0.305175338323675	0.437203494329182	224	WAT
SIGLEC9	-0.64326961051779	0.438344446439288	224	BAT
SIGLEC7	-0.64326961051779	0.438344446439288	224	BAT
RXRA	-0.165523401171079	0.438806980838118	452	WAT
ABCC2	-0.629567121243148	0.438842934212055	452	BAT
CNTFR	-0.588472493584953	0.439027028033363	224	WAT
HACD3	0.222759500424777	0.439768973548926	224	WAT
SHBG	-244786088295474	0.440051234193632	224	WAT
TACR1	-186769698962207	0.440813182479604	224	WAT
GIPR	-0.738140527108927	0.441141050481446	224	BAT
FA2H	-0.970482817200032	0.441249058156521	224	BAT
CPT1A	-0.320596138809938	0.442242648503523	224	BAT
SLCO1A2	-128375520258209	0.442921480188781	224	WAT
MLYCD	0.41488542627016	0.443040866862353	452	BAT
PTGES2	-0.25057743950571	0.443583804510231	452	WAT
PCTP	0.296548605230636	0.443796628757196	224	BAT
PTCH1	-0.332488146849276	0.443963756521362	224	BAT
TBXAS1	-0.638908327699689	0.444712572419782	452	BAT
ST8SIA6	-0.546241862642848	0.445969526483576	224	WAT
NPC1	-0.399925621453371	0.446875754199993	452	BAT
MAP3K1	-0.285430954083914	0.44695148712551	224	BAT
VLDLR	-0.213365006315811	0.447095126565917	452	WAT
HCAR2	-0.291586050285395	0.447335564390231	224	WAT
SCARB1	-0.274704364402544	0.447621606328505	452	WAT
TGFBR2	0.272701194000533	0.447704270917906	224	WAT
CSF2	-238487565957261	0.447707907282039	224	WAT
PLA2G2D	-0.609456790180617	0.448364585351924	452	BAT
DBP	-0.243490387035134	0.448733759800595	452	WAT
CD209	0.409689648000197	0.44893699315585	452	WAT
OXSM	-0.26773241792504	0.449015340624495	452	WAT
CNTFR	-0.363291511517418	0.449498551178134	452	BAT
ERLIN2	0.19932915424131	0.450214737246422	224	WAT
NR1H3	0.403210608150449	0.450392592595575	452	BAT
FCER1A	279875295730908	0.451198260568326	452	BAT
ACBD5	-0.15286592930507	0.451488993901679	452	WAT
PLA2G2D	0.412040906138192	0.451577868602394	452	WAT
FABP7	0.93675699093926	0.451939877951459	224	BAT
IGHM	0.727458899933731	0.451992678586781	224	BAT
STAR	-0.536655301969154	0.452237057635513	452	BAT
PRDX6	0.294751229413011	0.452304990698048	224	BAT
PRNP	-0.266213421533971	0.453029753737859	224	BAT
ARNT	-0.400212354405857	0.45323234159745	452	BAT
NPC1L1	147908539307806	0.453581842575249	452	BAT
KNG1	-0.375807278910522	0.453989819318963	452	BAT
ST8SIA1	119201923599291	0.454634880546787	452	WAT
CASP1	-0.438506590824378	0.454655244514449	224	BAT
MPO	-163457548788379	0.454701759461289	452	WAT
PEMT	-0.466506433132911	0.45512681834455	224	WAT
LIPA	-0.374500440816973	0.455400703204159	452	BAT
FGFR3	-0.384580402638706	0.455648169626314	452	BAT
GAL3ST1	-0.883611211174315	0.456485002315658	224	BAT
PRKCA	-0.303568011165425	0.456609250215435	452	WAT
ACAD9	-0.368827829796732	0.456676085510648	452	BAT
FCER1A	123272252263013	0.456757410069916	452	WAT
CYP4F22	-118833007976002	0.45699754724966	452	WAT
FAS	0.284425666643649	0.457346873735789	224	BAT
ATP8A2	-125735265194436	0.458030384732761	224	WAT
CYP2E1	-0.492456857668112	0.458999135093172	224	BAT
MIF	0.3328066793301	0.459900303191449	224	WAT
AACS	0.27556674377283	0.460067058566863	224	BAT
APOA1	-0.491866115216113	0.460895784350651	452	WAT
TECR	0.439312288365641	0.460940431556857	452	BAT
HACD4	-0.528577332986784	0.461164740712528	224	BAT
SCAP	0.20554500467888	0.462100582908546	452	WAT
GSN	0.606743136218687	0.462462255019164	452	BAT
PRKAR2B	-0.161462255851678	0.462712076121928	452	WAT
SLCO1C1	-152868680240317	0.4627478202371	224	WAT
FOXO3	0.246775309115858	0.46278672483707	224	WAT
PML	0.2883467387096	0.46282200673103	224	WAT
FGFR3	0.347422305134597	0.463173785786499	224	WAT
ACOT12	-0.563746235780427	0.465248555520115	452	BAT
ALB	108261391133317	0.465388669302735	224	BAT
PTGS2	-0.801761335515996	0.465477337635198	224	BAT
PRELID3A	-0.490365077831886	0.465669101003805	224	BAT
PITPNM1	-0.209455762170598	0.465906960531484	224	WAT
CCL11	0.30331435224957	0.466045961390983	224	BAT
CEACAM1	-216893536366423	0.466734262182944	224	WAT
ERBB2	-0.373416095485054	0.466764551055496	224	BAT
ACSL4	-0.212025293947456	0.466980163497701	224	BAT
COTL1	0.362392286396774	0.467956242192524	452	BAT
APLN	-0.503425683987727	0.467982399061955	224	BAT
APP	0.189137564113134	0.468654498074285	224	WAT
FA2H	-12846140984755	0.468854685223143	224	WAT
ABAT	-0.464533339414692	0.469240305396506	224	BAT
C1QTNF3	0.843020869554765	0.469647933969267	224	WAT
VIM	-0.201730367340358	0.469771657216155	452	WAT
SIRT1	-0.220788152291818	0.470135773934953	224	BAT
RGN	0.907270982792255	0.470868890317903	452	WAT
HPGD	-0.298953642001472	0.470971630053366	224	BAT
PLA2G4A	-0.637052429528343	0.471359145125975	224	BAT
OSBP	-0.269946933491747	0.471965572698887	224	BAT
PTGS2	148546326713176	0.472169129688102	452	BAT
IL10	11703667342882	0.472468553463851	224	WAT
SC5D	-0.36384133242569	0.473647666265908	452	BAT
SEC13	-0.22685220776629	0.473710501014048	224	WAT
ABCB11	146659903160437	0.473790852125146	452	BAT
ATP5PF	-0.183835515764625	0.475133297692832	452	WAT
LARGE1	-0.279888451702485	0.475619190108802	224	WAT
PPARGC1A	0.316620206178935	0.475626975830733	224	WAT
MCAT	-0.255585181369436	0.475932887547396	224	WAT
CYP4F3	0.4526926024944	0.475941001565056	224	BAT
ABCA2	-0.291661839889618	0.47597720006368	224	BAT
PRKAR2B	-0.518539528956575	0.476268255652728	452	BAT
SLCO1A2	0.720828955355437	0.476475990447199	224	BAT
HMOX2	0.355753539243914	0.477743734746387	452	BAT
ERLIN2	-0.331327680489565	0.477796509103008	452	BAT
INSIG1	-0.282743325967163	0.478242848081743	224	BAT
PLA2G15	-0.206207921338188	0.478361513345588	452	WAT
CYP4A11	168174292573697	0.478568102123075	452	BAT
CYP4F11	168174292573697	0.478568102123075	452	BAT
CYP4F12	168174292573697	0.478568102123075	452	BAT
CYP4A22	168174292573697	0.478568102123075	452	BAT
PLD2	-0.302866214234678	0.478814969817942	224	BAT
PTGES2	0.395496240536105	0.479095273607034	452	BAT
SLC6A1	268495078246504	0.479447318324195	452	WAT
NFKBIA	-0.177705856698844	0.479559107040148	452	WAT
ACBD6	0.264233121177469	0.479884905788231	224	BAT
ADORA2A	0.512624225154195	0.480112940887564	452	BAT
ERBB4	-0.468538824594174	0.48028182252628	452	BAT
ORAI1	0.419265413307463	0.480332747518289	452	BAT
CYP4A11	263303010670297	0.480702198720368	224	WAT
CYP4A22	263303010670297	0.480702198720368	224	WAT
CYP4F12	263303010670297	0.480702198720368	224	WAT
CYP4F11	263303010670297	0.480702198720368	224	WAT
ANGPTL3	0.484220919515024	0.480743603489326	224	BAT
PRELID3A	-117873176359355	0.480809380596486	452	WAT
B4GALT1	0.177294929242562	0.480902608841498	452	WAT
CYP3A4	-0.723822795341835	0.481751764032579	224	WAT
SLC9A3R2	0.448473593861382	0.482556878554127	452	BAT
APLN	-0.534868172212072	0.483090830615611	452	WAT
SLC1A3	-0.328638668584455	0.483903416567283	452	BAT
PRDX6	-167850951576379	0.484148524323819	224	WAT
ACOT7	0.256327083436427	0.484306057823427	224	BAT
PTGS1	0.299664656853632	0.484324680861946	224	WAT
ATP8B3	-168864276282383	0.48618146405437	224	WAT
VEGFA	-0.440102298829647	0.486220826187052	452	BAT
SLC16A1	-0.381426918717403	0.486336709113039	452	BAT
CNR1	-0.501653365869482	0.486365542940416	224	BAT
IL1R2	165455672152264	0.486435008595559	452	BAT
SCD	-0.880507410582905	0.487055358305266	452	BAT
SLC27A4	-0.22422378559027	0.487997482170067	224	WAT
IFNG	-184498991835342	0.48808058758904	224	WAT
ECI2	0.261258806216664	0.490131292738457	224	BAT
HSPA8	0.386306847560658	0.490831285233875	452	BAT
PRKN	-0.31645698253867	0.490971615069214	224	BAT
PRKCD	0.213253147212761	0.491389106666112	224	WAT
IL1R2	-1340025469293	0.491612788117392	452	WAT
FCGR1A	-0.553932860607145	0.491642955361427	224	BAT
FADS1	0.134593861528178	0.491912868884503	452	WAT
CD40	0.392546125937949	0.492117681694996	224	BAT
PPARG	-0.355143756638863	0.492160853673219	452	BAT
EREG	13471022644381	0.492665713587254	224	WAT
ST8SIA6	-0.470950951027304	0.493318712915676	452	BAT
ACLY	0.309769301794247	0.4939684347632	224	BAT
AVPR1A	-0.517585833628652	0.494431126786142	452	BAT
APCS	109163034489922	0.494454075520208	224	WAT
TP53	-0.37416247792987	0.494623281295449	452	BAT
CCL2	-0.914631764532421	0.494860399897536	452	BAT
ACSS1	-0.385216819976347	0.494863251101973	452	BAT
STARD3	0.34439150836468	0.495030568200035	452	BAT
PLA2G5	-178646503812808	0.495211276200907	224	BAT
FYN	-0.361014089494941	0.49568859503509	224	BAT
CD209	0.551573300362941	0.496383736918463	224	WAT
CYP4F8	0.295950329497653	0.496441216752195	224	BAT
UCP3	-0.225373422248414	0.496660595524251	224	BAT
ORAI1	-0.283098910514889	0.496795394081269	224	BAT
CD83	-0.468206668606128	0.497207963765	224	BAT
NCF1	-0.48443200593368	0.497726312255189	224	BAT
FCGR1A	0.77340892372269	0.498868626665717	224	WAT
EPHX2	0.298218646782775	0.49889342205336	224	BAT
ABCA12	-259225079228992	0.499260401373743	224	WAT
CBR4	-0.244159211474212	0.499404743191698	452	WAT
SPTLC2	0.196638267201077	0.500195407157845	224	WAT
PKM	-0.214943060167684	0.50027821515985	452	WAT
FGR	-0.548248223722959	0.500366695867689	224	BAT
TLR3	0.336845129050088	0.500622883233816	224	WAT
CD14	0.277668081139581	0.501216252127242	224	WAT
CYP1A2	-0.992151992438823	0.5012941979077	452	WAT
MLYCD	0.263465544166538	0.501387966234622	224	BAT
GRB14	0.307735610078665	0.501569596151875	452	BAT
IGF1	-0.397864673660725	0.501681847555469	224	BAT
ACSBG2	-159542670220764	0.50173865177103	224	WAT
ANXA6	-0.15308813893432	0.501839062645661	452	WAT
PLA2G4F	-102767742824114	0.502395389416579	224	BAT
SLC22A8	200046989269459	0.502763723096337	224	WAT
NCF1	0.313078912103783	0.502976510047214	224	WAT
S1PR2	0.319494056313241	0.503083069384552	224	BAT
FH	-0.157461686840956	0.50321601759107	452	WAT
AVPR1A	0.396152079787349	0.5041523664978	452	WAT
NCF1	-0.481058236150533	0.504438719048112	452	BAT
EDN1	0.378102796919337	0.505222242354277	452	BAT
NEU3	-0.406656838605764	0.505323439581268	224	BAT
ALOX5	0.382128494049468	0.505867269172147	452	WAT
PIAS1	-0.26917873737641	0.506262548991626	224	BAT
PEMT	-0.373026971483944	0.506520756249677	452	WAT
PCYT1A	-0.238839147214434	0.506679375601538	224	BAT
NOS2	-0.551124974047245	0.506809724205391	224	WAT
SLCO1A2	177015048162794	0.506988164833161	224	WAT
AKAP13	-0.363721636237869	0.507096838314094	452	BAT
ABCD3	-0.403337669014395	0.507640917878646	452	BAT
ESR2	-114245830104968	0.507725044595446	224	WAT
IFNG	-179346511074663	0.507792142616818	452	WAT
B4GALNT1	-0.492311394280996	0.507846705088821	452	BAT
EHHADH	-0.215473111432007	0.507999840229954	452	WAT
RELN	0.687833539791731	0.508000036877691	452	WAT
HMGCL	0.345998476259243	0.508369197823193	452	BAT
SLC10A2	-184066515665854	0.508438090050005	224	WAT
AGER	-0.486506634636694	0.508444550940353	224	BAT
LBP	0.733453951664759	0.508826146124682	452	BAT
MECR	0.417166315707665	0.508855395787196	452	BAT
GSTM4	0.23057572596019	0.509091874502076	224	BAT
HMOX2	-0.183065790547223	0.509639854362509	224	WAT
SLC6A13	-0.204508757584904	0.509671970205776	224	WAT
CD209	10516751783086	0.509679433060895	452	BAT
ACOT7	-0.240300409999712	0.51061047509566	452	WAT
NUDT19	0.242379242024286	0.510773629891686	224	BAT
PIAS1	0.304756585178131	0.510979945852689	452	BAT
STAR	-0.493972017020502	0.510996948348117	452	WAT
FA2H	-0.631144547275888	0.512068038948175	452	BAT
NPC2	-0.158659454339947	0.512296368115121	224	WAT
PRELID3A	-0.877581578973815	0.512658161948836	224	WAT
ELOVL2	-13945683131628	0.512740788021899	452	WAT
ACOT1	-0.245008949212075	0.513189791616207	224	BAT
ACOT2	-0.245008949212075	0.513189791616207	224	BAT
APOH	-138495193697087	0.513812538095145	224	BAT
FABP4	0.602989233025054	0.513860194531878	224	BAT
EPHX1	0.20443282557531	0.515321416677034	224	BAT
ABCG2	-0.586493842656979	0.515493738619023	224	BAT
PRDX6	-0.155019049651233	0.516216231222896	452	WAT
SLC6A1	-113768737872318	0.516466618111199	224	BAT
ATP5PF	0.25687609198496	0.516771632873334	224	BAT
TLR2	-0.512682446947257	0.517092678108008	452	BAT
VEGFA	-0.27439930905742	0.51729281861768	224	WAT
ATP8A2	-0.87491462127984	0.517409183912281	224	BAT
SLC6A13	0.952462639920896	0.517443972437287	452	BAT
TECR	-0.263641653763967	0.518440751797262	452	WAT
ATP8B1	-0.377869164724896	0.521384027552657	224	BAT
FABP3	0.326754050122832	0.521915313779324	452	BAT
FPR1	0.92570368662194	0.521928449816018	224	WAT
HRAS	-0.231186641060411	0.522948115726487	452	WAT
CYP1B1	-0.206668983345083	0.523186716258087	224	BAT
CYP2E1	-0.315829897452277	0.523216617378237	224	WAT
MID1IP1	0.303009536955683	0.523795679426346	452	BAT
PTK2B	-0.163754045686844	0.523926897041904	452	WAT
P2RY12	0.791223855543554	0.524813943741554	224	WAT
TBXA2R	0.59437064845604	0.524977382699685	452	BAT
THRSP	0.642431325219134	0.525830949399476	452	BAT
B4GALT1	-0.337281054904873	0.525916891537853	452	BAT
ADIPOR1	-0.151605989447967	0.526062000102029	224	WAT
ASAH2	-0.317009151067891	0.526354531628415	452	BAT
LIF	0.752301838322087	0.526419528376323	452	WAT
CYP27A1	0.196935435502024	0.526813594300802	224	WAT
ABCB1	0.347034003831839	0.52692530825598	452	BAT
LEP	0.528004420747406	0.526927038258446	224	BAT
FDX1	0.329699156953382	0.5269922434942	452	BAT
CAV1	-0.227051133792266	0.527225814462269	452	WAT
AGER	0.525021452929773	0.527283367425064	452	WAT
SLC27A3	-0.335548398230659	0.527553966122292	224	BAT
ACOT2	0.351315054286558	0.527556592544395	452	BAT
ACOT1	0.351315054286558	0.527556592544395	452	BAT
LIMK1	-0.304381221006632	0.528570311885685	224	BAT
CYP2J2	0.308648794887362	0.52889194060999	224	BAT
PON1	-0.445516418587913	0.529312110969521	452	BAT
PNPLA8	-0.347891353594164	0.529326998221741	452	BAT
MKNK1	-0.20869385009848	0.529607112722139	224	WAT
HRAS	-0.249329571468781	0.529692211823908	224	WAT
STX12	-0.15686938566838	0.529723902765088	452	WAT
LTF	-266350438830452	0.52993932046941	224	BAT
S100A8	-0.932701336646018	0.530016624204915	452	WAT
FCER1A	213907072220675	0.530604015588606	224	BAT
GGT5	0.349408746387045	0.531287143536411	452	BAT
ALOX12B	183427594056746	0.531888184495801	452	BAT
ACSL5	0.191632912866486	0.532293231488342	224	WAT
ZNF202	-0.4156637443956	0.53347440025204	452	BAT
ELOVL5	0.141540110031053	0.533858443844116	224	WAT
S1PR3	-0.334081557974271	0.533940757253083	452	BAT
PIAS1	0.203069145957244	0.533942285584775	452	WAT
TRIAP1	-0.217769381671488	0.534036414040117	452	WAT
ANGPTL3	-0.632480305803344	0.535793200327782	224	WAT
ST8SIA1	136610545446157	0.536136294690253	224	BAT
LPGAT1	-0.164091240594679	0.536977355024667	452	WAT
ST8SIA4	0.416469736206495	0.537088423867429	224	BAT
SGMS1	-0.232148431806258	0.537094031653376	224	BAT
TECR	0.21999903968657	0.537872618992853	224	BAT
SOCS1	0.619912995672515	0.538330357079213	452	BAT
ABCB1	0.341487751361782	0.538335654611857	224	WAT
EGFR	0.173833643683588	0.538454208944922	452	WAT
KNG1	-0.521899376896762	0.538458954264818	452	WAT
LIPG	0.372209350647177	0.538681531929564	452	WAT
ABCB1	-0.334878055996729	0.53914099957751	224	BAT
SCP2	0.288487965617526	0.539755792081238	224	BAT
RARB	-0.217779713017707	0.539759491809614	224	BAT
ANKRD23	111883212718152	0.539974384546969	452	WAT
NFATC2	-0.690148927127475	0.541014144517251	224	BAT
PEMT	0.286168114186172	0.541386723638942	224	BAT
PRKCD	0.17062695512778	0.541572535469038	452	WAT
TEF	-0.151856725905225	0.542711105656655	452	WAT
SERPINC1	0.488444617616004	0.542775179810481	224	BAT
B3GALT4	0.440657852525584	0.542934858594403	452	BAT
MAP2K3	-0.180055178338989	0.542971003071536	452	WAT
ACSL4	0.231321427943895	0.543004097440063	224	WAT
PRKAG2	-0.162513681172015	0.543422221460346	224	WAT
SLC45A3	0.74040678057695	0.543779464563704	452	BAT
GPS2	0.299213465701508	0.543941445928733	452	BAT
PLAA	-0.137775861215892	0.543974584225281	224	BAT
SLCO2A1	0.304635547111794	0.544232542930944	224	WAT
SLCO1A2	183232047429569	0.544907380889305	452	WAT
FCGR2A	-0.29905611291307	0.545693039103699	224	BAT
FCGR2B	-0.29905611291307	0.545693039103699	224	BAT
SDHB	0.464850500980472	0.546021751850333	452	BAT
PLD2	0.215721813262912	0.546385767381202	224	WAT
ACACA	0.269465970832349	0.546646728884494	224	BAT
CYP3A4	-0.771796120816606	0.546892688520875	224	WAT
FAS	-0.210112362007125	0.547419899506019	452	WAT
PLA1A	0.255155099134464	0.547753756964419	452	BAT
PLA2G15	-0.196025714803171	0.547803845523566	224	WAT
APOA5	-0.754645619731421	0.547913970157988	452	WAT
VWF	-0.400159445573933	0.548196700449657	452	BAT
VNN1	0.284766952577386	0.548983311588273	452	WAT
ME3	-0.575983170536341	0.549316365753	452	WAT
ELOVL2	-12672283650572	0.549441033753324	224	BAT
LRP10	0.132793224510085	0.549664847328895	452	WAT
ACADVL	0.38324909373235	0.550509221384301	224	BAT
OSBPL8	0.200454864429839	0.551294175037991	224	WAT
GIPR	-0.494429428822834	0.551979671100053	452	WAT
LIPC	124882773058283	0.552260474255749	452	WAT
STAT5B	-0.159451208707172	0.552436118227224	224	WAT
CYP7A1	-103720326455544	0.552708510299528	452	WAT
AOAH	0.520295685536984	0.553163501513148	452	BAT
EDN1	0.263651720389646	0.553273503665722	224	BAT
PPT2	-0.321027461425868	0.554093455769302	224	WAT
ALOX15B	220227436467493	0.554150956953382	452	WAT
TRIAP1	0.303871668109675	0.554237899010061	452	BAT
PRKD1	-0.260590722669272	0.554397480145293	452	BAT
ACOT8	0.229117973171086	0.554692912427443	224	BAT
CPT2	0.250200476040772	0.555526470070867	224	BAT
MITF	0.248092690117719	0.55556620000477	452	WAT
VAMP7	0.40589926666522	0.555613644805864	452	BAT
HPGD	0.167824005247534	0.555722627518204	452	WAT
NDUFS6	-0.22661615582715	0.555833826181041	224	WAT
PTGIS	0.325766348832315	0.555948448770816	224	BAT
CES1	0.307870493163883	0.556908850012359	224	BAT
HTR2B	-1047180514002	0.55710446590168	224	BAT
CCL5	-0.553467331527167	0.557671085680911	452	BAT
CYP4A11	214165201252209	0.557718440376987	452	BAT
CYP4F11	214165201252209	0.557718440376987	452	BAT
CYP4A22	214165201252209	0.557718440376987	452	BAT
CYP4F12	214165201252209	0.557718440376987	452	BAT
SCD	-0.728975051684652	0.558252695843894	224	WAT
PITPNB	-0.160095331507119	0.558732227834779	224	WAT
TERT	0.791501707303631	0.558979348146115	452	WAT
ASAH1	-0.184022097384978	0.558998378241878	224	BAT
CYP2C8	-199522873345486	0.559188756173383	224	WAT
ANXA6	-0.137552242726236	0.559516440863042	224	WAT
LRAT	19605714935935	0.559893749684846	452	BAT
F2	-0.646553986396523	0.560271803485685	452	WAT
P2RX7	-0.417580485204516	0.560639035253312	452	BAT
TNXB	0.285787607871248	0.561054536822235	224	WAT
TJP2	-0.28547071073765	0.56112163207096	452	BAT
ABCG2	-0.637921693883148	0.561790878222193	452	BAT
TGFBR2	-0.30635588728726	0.562222415127973	452	BAT
RASGRP4	-0.450407217623104	0.562319916495659	452	BAT
B4GALNT1	0.458290118886905	0.562395812251659	224	BAT
ACOT4	-0.264263038936706	0.562568132743547	452	BAT
SOD1	-0.152014388628074	0.563272338137711	224	WAT
MAPK3	0.192492691875649	0.563613077689241	224	BAT
WNT5A	-0.235199105593616	0.563762559384135	224	WAT
BTC	-0.173426112325827	0.564058648895266	224	BAT
EGF	0.980779052909013	0.564406629579173	452	BAT
LPIN1	-0.175817243888567	0.564488602391548	224	WAT
AVPR1A	-0.430010350843481	0.564825652764014	224	BAT
CXCL12	-0.32894679359644	0.565198237184528	224	BAT
CTSS	-0.489352304618996	0.565279817046421	452	BAT
KIT	-0.304579197876413	0.566000728046327	224	BAT
FABP7	-102317656408128	0.566406149468606	452	BAT
CBR4	-0.230338413644251	0.56654065195073	224	WAT
PARP1	-0.165568984298129	0.566576930927054	452	WAT
HPGDS	-0.465325176307904	0.567388352569223	452	BAT
TMEM30B	115377610307858	0.567698054699813	452	BAT
GPAT4	0.270365916037655	0.568219652322548	224	BAT
ALOX5	0.558923250092001	0.568545487517659	224	BAT
MBTPS1	-0.287077086750973	0.568667217522895	452	BAT
B4GALNT1	-0.374172528268319	0.569456464732618	224	WAT
SUCLG2	0.209790516609406	0.569744745266952	224	BAT
AGT	0.615295949844303	0.569887850642758	452	BAT
CD9	-0.319389337889305	0.570358542608633	224	BAT
OSM	-0.917290458311032	0.570424825798483	452	BAT
THEM4	0.271500573782087	0.570987816553686	224	BAT
IL1A	-17744916637235	0.570995549677907	452	WAT
STAT3	0.179725571477612	0.571002803580054	224	WAT
UGCG	-0.302864224702705	0.571071650414988	452	BAT
CYP2C8	-0.267084154525349	0.571212270650443	452	BAT
FADS2	-0.304106272476187	0.571278544981732	452	BAT
STARD3	0.232419297249873	0.571364496065879	452	WAT
IL1B	-0.829272525387718	0.571371417519574	224	WAT
WDTC1	-0.146254991449398	0.572365197099644	452	WAT
ME1	0.387093528795404	0.572592316044605	452	BAT
HACD3	0.153393506151666	0.572975522337899	452	WAT
AEBP1	-0.603903800716919	0.573003548651669	224	BAT
IGF1	0.124880669931582	0.5730505198255	224	WAT
PTGDS	-0.365196266818115	0.573248041997045	224	BAT
PCOLCE2	0.757058306499284	0.573251918115482	452	BAT
S1PR2	0.314184295003888	0.573824177207343	452	WAT
MCAT	-0.17062088830868	0.574540001605496	452	WAT
PEMT	0.422358080617719	0.57570208378999	452	BAT
CCL2	-0.722009871444504	0.575905168866943	452	WAT
IRAK1	-0.138924001147011	0.576049851290232	224	WAT
ERFE	163543328835732	0.576066744077555	452	WAT
DGAT1	0.228236018859063	0.576165703722401	224	BAT
SOAT1	-0.361752998813334	0.576496823062373	224	BAT
AGT	-0.137057909253165	0.576665838083289	224	WAT
TNFAIP8L3	0.914556008191841	0.57675431923374	224	WAT
CLEC7A	-0.404434089830832	0.576942497207775	452	WAT
MAPK3	0.295025306057346	0.577064629517474	452	BAT
TMEM30B	-121798000442172	0.577593486345185	224	BAT
LTC4S	-0.240541322864487	0.577897204549113	452	WAT
MCAT	0.2891578172939	0.57818867770076	452	BAT
RUNX1	-0.623396803664531	0.579145708947852	452	BAT
PTCH1	0.183519055632827	0.579714465256783	224	WAT
LDLR	-0.301829600772812	0.579879526995206	224	WAT
FOXA1	-136238366269239	0.579912929022711	224	WAT
HMGCL	-0.16611730257103	0.580157298708299	224	WAT
PLSCR1	-119523295826831	0.580273984204684	224	WAT
MAP3K5	-0.250069763165546	0.580467281481859	452	BAT
RHOA	0.190692108503512	0.580640898168104	224	BAT
CD4	-0.713138456203919	0.580641689299723	224	WAT
SLCO1C1	-104326223796223	0.580981467309509	224	BAT
VPS4B	-0.27103775797166	0.581120944672439	452	BAT
SLCO2A1	-0.338035465300777	0.581809866507464	224	BAT
ABCG1	0.346202976175202	0.581841327744099	224	WAT
PDPN	-0.515002034521753	0.581848877047656	224	BAT
APOBEC1	-0.343383044490646	0.583126274295219	452	BAT
ASAH1	0.163344877538569	0.583263587123107	224	WAT
QKI	-0.336337313776749	0.583443871828336	452	BAT
MGLL	0.263030551841618	0.584079231037222	224	BAT
TNFAIP8L3	0.885336425814341	0.584493286658875	452	WAT
ASAH2	-0.15777257874199	0.585479941764681	452	WAT
CYP2C8	0.222824630780545	0.585682676544362	224	BAT
ABCA7	-0.210789081890183	0.586217838289275	452	WAT
GHR	-0.151449489793643	0.586645564641234	452	WAT
MDH1	0.253854173402649	0.586958274502833	224	BAT
TNFSF10	0.277224382073266	0.587265871975057	452	BAT
PRNP	-0.12671649004466	0.587372037276615	224	WAT
ABCD1	-0.171381869637606	0.587642230416652	224	WAT
ATP8B3	-135204674292672	0.587772313833617	452	BAT
ACOT6	0.297654730689912	0.588804182105461	452	WAT
TNFRSF1A	-0.124378666419243	0.588931890722565	224	WAT
LEPR	-0.352621947515656	0.589101003201304	452	WAT
SLCO6A1	-120620055989147	0.589443978714149	224	WAT
ME2	-0.280976615560256	0.590186566621463	452	BAT
EDNRB	0.148863249614094	0.590597960186256	452	WAT
PPARD	-0.285041833540878	0.590820296553116	452	BAT
ABCA1	-0.146501691712563	0.591129789693315	452	WAT
TLR2	0.363412546712472	0.591445585686876	224	WAT
ATP8A2	0.913276982209549	0.591827467352794	452	BAT
KLF5	0.689866047967177	0.592302825485928	452	WAT
SLC27A2	0.22847992801957	0.592742791246067	224	BAT
GCDH	-0.179882711909017	0.593241484776746	224	WAT
KLF5	0.878066522303407	0.593560871023537	452	BAT
ARSA	-0.137548776011766	0.594121498240157	224	WAT
CYP2C8	0.465380096130011	0.59441186624808	224	BAT
EDN1	0.256104041128499	0.5948208696421	224	WAT
CSF1	-0.23580927834086	0.595429942700613	224	BAT
STX12	-0.264327326528297	0.596056063878686	452	BAT
MAPK9	-0.131328455701332	0.596298268226868	452	WAT
AQP9	0.712773981614404	0.596382186506154	452	BAT
CES2	0.379450119577174	0.596758629599668	452	BAT
ELOVL6	0.291338998460988	0.596928842975126	224	BAT
TGFA	-0.435431359261228	0.597038601686756	452	BAT
ACAA1	0.295646481988442	0.597448039543014	452	BAT
CNTF	-0.655752736907248	0.597815849397626	452	BAT
ADORA2A	-0.224194542165293	0.598098159846707	224	WAT
AKR1B1	-0.239311921047314	0.598161299292201	224	WAT
SLC27A6	-0.909519573330662	0.59817020656873	452	WAT
ECI2	-0.127668427030751	0.598197543524874	452	WAT
CD209	0.402931706457087	0.598356386654563	452	WAT
IL6	0.954168390991219	0.598717259184225	452	WAT
LSS	-0.229446538601206	0.598756834092762	452	BAT
QKI	-0.115103318338177	0.598797730510466	224	WAT
ACOT8	0.28420634037636	0.600406502055767	452	BAT
PRKAG2	-0.254513424247748	0.601174334376254	452	BAT
STX12	-0.14246378382924	0.602027924985522	224	WAT
ADORA2A	0.196373169458335	0.602118980456553	224	BAT
MFSD2B	-0.308227553845916	0.602383539305597	224	BAT
LIPC	0.909790941769992	0.602481877562552	224	WAT
MAPK1	-0.170416844605984	0.603389244610385	224	BAT
C5	-0.707518425949976	0.603781012617617	224	WAT
AEBP1	0.761725138259527	0.60397134058676	452	BAT
CD36	-0.215040304901501	0.604115299988779	224	WAT
PDK4	0.257767634618344	0.60503957085849	452	WAT
ACAT1	0.253322785632069	0.605039613557771	224	BAT
MAP2K3	-0.158626114897468	0.60569816396486	224	WAT
STX1A	-0.369361296319926	0.606155424054409	224	BAT
TACR1	0.98514855008634	0.606247396894297	452	WAT
ME3	0.242392079371736	0.606476108963269	452	BAT
SCD	0.774086490582333	0.606649591755683	452	WAT
SEMA3A	113023121632295	0.607028357294625	452	BAT
PLD2	0.161236415619654	0.607183505968473	452	WAT
SUCLG2	-0.164856633020119	0.607296449444728	224	WAT
PNPLA3	0.331079219406986	0.607584954910384	452	BAT
CTSS	0.108406649914793	0.607968507430762	452	WAT
SCARB2	0.139450835513914	0.608271171324598	224	WAT
MAPK9	-0.176981802326316	0.608606993018399	224	BAT
FAR1	0.170711626560824	0.608610495898675	224	WAT
PNPLA3	0.188968209964055	0.610195628936381	224	BAT
SLC36A1	-0.276629038602323	0.610742669478335	452	BAT
PLA2G3	-0.521052112324972	0.611355904766041	224	BAT
GNRH1	0.397054905164327	0.611826821115095	452	BAT
TNF	113639713243757	0.611897110491044	224	BAT
ARHGEF11	-0.138538795619291	0.612113982321008	224	WAT
ACOX1	-0.120117148276055	0.612333160264764	452	WAT
CXCL12	0.131481823576895	0.612487600786037	452	WAT
LPL	-0.485657014325468	0.612507541535607	224	WAT
S1PR2	0.350460942231283	0.612875521137098	224	WAT
EREG	121545280706019	0.613171761006689	452	WAT
PHGDH	0.242506351222754	0.613699557974121	224	BAT
ACOT11	0.184185646510613	0.613802134936677	224	BAT
CD209	0.390056080197677	0.613819214108984	452	WAT
GSTM4	-0.181037846008159	0.614064129831558	452	WAT
AWAT2	-0.469909402494013	0.614262735660283	452	BAT
OSBPL1A	-0.104055018043878	0.614384098835453	452	WAT
MTOR	-0.20616218077188	0.614795669823879	224	BAT
CD7	-0.632889724960939	0.614964121236349	224	BAT
PRKN	0.300360025965355	0.615419635103388	452	BAT
VIM	-0.120085338752338	0.617240267569084	224	WAT
PPARD	-0.171116880262186	0.617521381285328	224	WAT
SLCO6A1	-0.999604776744912	0.617542267183621	224	WAT
CYP27A1	0.251105072596962	0.617861743017454	452	BAT
MAP3K5	0.126294773754759	0.618181969595942	452	WAT
STAT5B	-0.140431245735613	0.618559456870403	452	WAT
NGF	0.376962744113668	0.618844866001662	452	BAT
ABCG4	-0.517293443444997	0.618932555484169	452	BAT
MAP2K3	0.459573661194088	0.619106657293215	452	BAT
SCARB2	-0.288695164934321	0.619190443237513	452	BAT
CYP2C8	-136724559388792	0.619512448578069	452	WAT
CD82	0.247716545282285	0.619848685028276	452	BAT
ACSL1	-0.475470293843431	0.619920062828415	452	BAT
PAM	-0.270268325400567	0.620096713336899	452	BAT
CYP4F8	0.174546536464375	0.620455393519777	452	WAT
MDH2	0.236305619521134	0.620524965764372	224	BAT
SLC9A3R1	0.317947225584621	0.620696974993241	224	BAT
CANX	-0.277603539407074	0.620946960432333	452	BAT
PLEKHA8	0.253464456316877	0.621115124905674	224	WAT
MAPK9	-0.128694885544623	0.621409116535396	224	WAT
PLA2G4A	0.720354069349632	0.621539650294986	452	BAT
EDNRA	-0.311163413920487	0.6216299437912	224	BAT
ABCB1	-0.155759726532183	0.621825567329324	452	WAT
ACSBG1	-0.641839399169968	0.622432287348653	224	BAT
THEM5	-175229483585998	0.6224454655262	224	WAT
HTR2A	-0.933381255415829	0.622771068386762	224	WAT
MAPK14	-0.19235211242044	0.622922507154826	224	BAT
GSN	0.240400356914608	0.623020401999002	224	BAT
TXN	0.11963588549303	0.624605091483373	224	WAT
ACBD5	-0.121412356615256	0.624959815876061	224	BAT
LBP	-0.32456560312641	0.625983352087413	224	BAT
STARD3	0.201039041650188	0.626275985255144	224	WAT
NEU3	0.399755669781818	0.626349214932885	224	WAT
ABCD1	-0.160013564624425	0.626381922117119	452	WAT
ABCC10	-0.245070574925722	0.626632954033041	224	WAT
PVALB	0.911299438061033	0.62667121356836	452	BAT
TMEM30A	0.124356103642712	0.626673141456019	224	WAT
LIPA	0.124588364167338	0.626687911530192	452	WAT
BMP2	-0.24486218504181	0.627025208322838	224	BAT
PPARGC1A	-0.248250588168904	0.627917381768816	452	BAT
A3GALT2	-0.730127524383149	0.629326508763151	224	WAT
FABP1	-0.376713960342099	0.629858895383055	452	WAT
PRKAB2	0.203534671637359	0.630077962693457	224	WAT
CLU	-0.183166186230373	0.630278924873846	452	WAT
CD4	-0.481370953027115	0.630416002645428	452	BAT
CYP2D6	172095574917	0.63048681014642	224	WAT
AQP9	-0.59763859531271	0.630495103991875	224	BAT
PTGR2	-0.117836052563103	0.630631856440361	452	WAT
TNFAIP8L3	-166445750606431	0.631040259678838	224	BAT
FH	0.214603462260861	0.631286203572859	224	BAT
CYP3A4	-0.704284812121162	0.631797405918556	452	WAT
PKM	0.432955329877133	0.63181829415959	452	BAT
WNT5A	-0.282883268845871	0.632208215632756	452	BAT
SMAD3	0.171119710666162	0.632290572453723	224	WAT
THEM5	-189226277846035	0.632321996190259	452	WAT
CEACAM1	-188119455623426	0.632424543166604	452	WAT
SUCLG2	-0.135840348540005	0.632736589422855	452	WAT
SCD	-0.243093643817107	0.633047537825671	452	BAT
JAK2	0.157198769784567	0.633689374538712	224	WAT
ACOX1	-0.34198400088785	0.63397884978516	452	BAT
ACSL5	-0.263010372186567	0.6341782342118	452	BAT
ABCD1	-0.19279913461234	0.634406496166729	224	BAT
PLAA	-0.122839864647008	0.634664138908608	452	WAT
TRIB3	0.323050434889432	0.634918363277707	452	BAT
ABCA5	0.230200138697557	0.63509027758914	452	WAT
GHRL	-101909201610325	0.635287590990637	224	WAT
UCP3	0.240436236666283	0.635349520567108	452	BAT
SLCO1B1	-0.546845315935269	0.635409706380139	452	WAT
SLCO1B3	-0.546845315935269	0.635409706380139	452	WAT
PLAA	-0.25146978651541	0.6358118486806	452	BAT
HLF	-0.175484031717933	0.635822668187999	224	WAT
MGLL	0.407717189521282	0.636088700917146	452	BAT
NUDT19	0.231465085762792	0.636100523755973	452	BAT
SOCS1	0.532929233524235	0.636787820556955	224	WAT
CYP27A1	0.127320889105341	0.637063118080599	452	WAT
OSBPL2	0.153883440958619	0.637252871949389	224	BAT
CYP4F8	-0.184852855178749	0.637356544068055	224	WAT
EDNRA	-0.272402519273625	0.637466042190565	452	BAT
PIK3CB	-0.148279088633483	0.637504488073618	224	WAT
C5	-0.614424456903621	0.637516314903893	452	WAT
OSBP	-0.261554940830203	0.637679302146316	452	BAT
MYC	-0.300696969857535	0.637831502194848	224	BAT
UGT8	-0.949683631087606	0.638179626124065	224	WAT
APOC4	-0.632733398815388	0.638256034558177	224	WAT
APOC4	-0.615472208512655	0.638574348567237	452	WAT
SOAT2	0.656063162663598	0.639218398666973	224	WAT
LCAT	-0.349607272092948	0.639770202041589	224	BAT
CEL	0.684694231833177	0.639804366865233	224	WAT
B3GALT1	0.786059406298936	0.639953754884311	452	BAT
FADD	-0.247760092657384	0.640019221739344	224	WAT
CYP2C8	-102501993431109	0.640234201189967	452	BAT
ACOT2	-0.208171848786818	0.640257099588838	452	WAT
ACOT1	-0.208171848786818	0.640257099588838	452	WAT
PLEKHA8	-0.220448857775316	0.641308079524389	452	BAT
ACACB	-0.413190507377256	0.641442741389931	452	BAT
SAR1A	-0.105257048659675	0.641443398078308	224	WAT
PLG	-0.44071696687879	0.641554864682626	452	WAT
SEC13	-0.126866690495829	0.642247934263264	452	WAT
ABCA7	-0.183634327101502	0.642424655125707	224	BAT
PCCA	-0.242004673807826	0.642612753987213	452	BAT
SPTLC1	-0.124580271705955	0.6430281495958	452	WAT
ACOT12	-0.230520293417875	0.643274738104152	224	BAT
SGMS1	0.146134856436961	0.643419032915061	452	WAT
GM2A	0.259609145515934	0.643472255933906	452	BAT
ACLY	-0.33155026633534	0.643806282293513	452	BAT
RUNX1	0.356694001041578	0.643875227870526	224	WAT
IGFBP7	0.239667728940383	0.644684939530701	452	BAT
ACSM1	-0.822285486428697	0.644911860689686	224	WAT
ATP8B1	-0.219547873532741	0.644982209061761	452	WAT
PER2	-0.184023759636843	0.645171781606385	224	BAT
PLIN2	0.197521042814867	0.645710028308712	224	BAT
CEBPB	-0.240820944046537	0.645884411735445	452	BAT
ST3GAL5	-0.119924978533661	0.64597450640272	224	BAT
SLC6A13	-0.471867018139117	0.645975216401828	224	BAT
KLF11	-0.23506284716838	0.646303191646481	452	BAT
ABCA7	-0.15102347596685	0.646343819510305	224	WAT
ALOX12	-0.356945729632892	0.646827107458609	452	BAT
TNFSF10	0.239916960715661	0.647210325442444	224	WAT
A3GALT2	-0.374270817706163	0.647244725954107	452	BAT
SLC10A2	-0.950029301520873	0.647438961112233	452	WAT
B3GALT1	-0.549871204664978	0.64774354369327	224	WAT
CD40	0.377299608019793	0.648070952456822	452	BAT
S100A9	-0.810103082436518	0.648433988573825	452	WAT
FABP3	0.689825866035022	0.648912444771142	224	WAT
GCDH	0.238651084013486	0.649647193639882	452	BAT
CCL5	-0.553509180835137	0.650185702891006	224	WAT
ECI2	-0.130150689131681	0.650491315512969	224	WAT
CYP2D6	0.573644318660147	0.652137524638638	452	WAT
DLAT	-0.301158794757882	0.652216791447722	452	BAT
MAPK3	-0.119176577152067	0.652915515831546	452	WAT
SEC13	0.167898064578816	0.652980883444291	224	BAT
TBXAS1	0.312690462348552	0.653070918797038	224	WAT
MDH2	0.355582535794551	0.653368731607023	452	BAT
GDF15	0.45025489779751	0.653876769838228	224	WAT
LPL	0.467433529104146	0.654009619533082	224	BAT
MBTPS1	-0.183502271836774	0.654048623622542	224	BAT
PRKAG2	-0.194842947787025	0.654722874635508	224	BAT
INSIG1	-0.194757932076329	0.655477471934836	452	BAT
CYP2D6	0.489976753188729	0.65572700716777	224	WAT
SLC25A17	-0.157551728531153	0.656961252041208	224	WAT
CYP2D6	185381653757889	0.657831656140031	452	WAT
OSBPL1A	-0.135508040435721	0.658007343379905	224	BAT
SLC22A2	0.317072132363853	0.658232075439171	452	BAT
FADS1	0.226440259674342	0.658369732068407	452	BAT
ACBD3	0.143987503350053	0.658527468708956	224	WAT
NPC1L1	0.763709935017679	0.658746376145254	224	WAT
DLD	-0.303603449196914	0.659054518136777	452	BAT
INSIG2	0.192086789095625	0.659563287424608	224	WAT
MYO5A	-0.0953474678835095	0.66014277682502	224	BAT
SLC27A5	0.513827611818909	0.66032540195662	452	BAT
TMEM30A	-0.0842771314920579	0.660425526542545	452	WAT
DAB1	0.733304143371227	0.660444517968087	224	WAT
PTGR2	0.191516027118128	0.66104489128768	224	BAT
SNTB1	-0.101122910095663	0.661047639705895	224	WAT
LYN	-0.221090456315757	0.661364883606998	452	BAT
ASAH2	-0.157168083715475	0.661942882503842	224	BAT
ACBD3	0.13299586849214	0.662248362143449	452	WAT
FABP4	-0.374724655096957	0.662475729961187	224	WAT
IL6	143484441964647	0.662637208806052	452	BAT
SLCO1A2	-175264202642547	0.663271727545689	452	WAT
PLA1A	0.137116020517468	0.663567275380126	224	BAT
CYP4F12	0.666611028681441	0.663769573254187	224	WAT
CYP4F11	0.666611028681441	0.663769573254187	224	WAT
CYP4A11	0.666611028681441	0.663769573254187	224	WAT
CYP4A22	0.666611028681441	0.663769573254187	224	WAT
CEL	0.649696291359182	0.663773116717756	452	WAT
CROT	-0.124666814478817	0.66388165342276	224	WAT
CAV1	-0.301044557217459	0.663942119433427	452	BAT
BDNF	0.737633591279186	0.664006712925549	452	WAT
CADM1	0.241393957167083	0.664422004021622	452	BAT
CYP4F2	-0.621260644913116	0.664808766329641	224	WAT
PRKAB2	0.650749474451192	0.665100187961516	452	BAT
UGCG	-0.155774083878584	0.665259088003999	224	BAT
TP53	0.147051491648135	0.665711153856044	452	WAT
MS4A1	-0.559359403606154	0.665992647665749	224	WAT
AKR1B1	-0.171948031602747	0.666005741737497	452	WAT
ACADSB	-0.244681767458617	0.666009626936224	452	BAT
ADIPOQ	0.324876833722306	0.666841130722837	452	BAT
ABCB1	-0.141559028714672	0.666938384641136	452	WAT
TLR3	-0.200799978763875	0.667018547909554	224	BAT
CCR3	125449669816944	0.667292412713235	452	BAT
PNOC	0.644975344566877	0.667761392634946	224	WAT
ACOT1	-0.307449600051051	0.668160199062838	452	BAT
ACOT2	-0.307449600051051	0.668160199062838	452	BAT
NME4	0.296656925573143	0.668163609410417	224	BAT
ITGB3	0.309531153978224	0.668561310915041	224	WAT
LIF	0.516243507585998	0.669623977131767	224	WAT
DGAT1	0.271692851472219	0.669990227700753	452	BAT
PANK2	-0.123937620877166	0.671455893695831	224	WAT
HPGDS	-0.194055277209904	0.672107767471949	224	BAT
PRKCA	-0.166375319152058	0.672368867738789	224	WAT
ACSF3	0.280636856389767	0.672493568814336	452	BAT
IL13	-205147860498814	0.673452677883825	224	WAT
SLC1A3	-0.131162108338719	0.673948717370843	224	WAT
CAV2	-0.210644936361948	0.674145884332376	452	BAT
SCAP	-0.172787508261034	0.674813964707776	224	BAT
MAPK14	-0.108178760727402	0.675183970865604	224	WAT
LIF	0.267613617370663	0.675321693168837	224	BAT
OSBPL2	-0.144989351858387	0.675623417252517	224	WAT
CHKA	0.176707512697112	0.676071568383385	224	BAT
PPARA	-0.317296372122966	0.677675225751614	224	WAT
PTGR1	0.243708674282345	0.678030888710001	452	BAT
ADIPOR1	-0.0955958425919532	0.678113835297619	452	WAT
SIGIRR	0.184145452274707	0.678475005843724	224	BAT
ST3GAL5	0.262661693562696	0.678759269262892	224	WAT
HBP1	-0.133410811218607	0.679365530115119	224	BAT
ACSBG1	-0.397472734199263	0.679457190771528	452	BAT
ANGPTL3	0.380754792374098	0.679475869275463	452	BAT
SPTLC1	-0.201518620186005	0.679875470607416	452	BAT
PTGR1	0.217975438179739	0.680099199333127	224	WAT
P2RY12	-0.503765376186725	0.68020292173051	224	BAT
PLSCR1	0.30542891684251	0.68033873375381	452	BAT
NFKB1	-0.167458875704492	0.681071100333704	224	BAT
FABP3	0.682448757214597	0.681186414633079	452	WAT
NR1H4	0.438080728390993	0.681710725886309	224	WAT
HACD2	0.255585328903361	0.681757529842103	224	BAT
PLEKHA8	0.205559346719596	0.681810479621433	452	WAT
STAT5A	-0.139916819928861	0.682172937846921	224	BAT
PCCA	0.177986196731465	0.682389479533151	224	BAT
DECR2	-0.151264754675667	0.682393499416639	224	WAT
SUCLA2	-0.317316966327509	0.682496687175072	452	BAT
PDPN	0.173960091753647	0.68270459784391	452	WAT
SPTLC2	0.112606273193171	0.682798051563376	452	WAT
NCF1	0.136775809437557	0.682841686238497	452	WAT
SNTB1	-0.088984633468469	0.682908245646028	452	WAT
PLA2G6	-0.159425309499322	0.683014789558152	224	BAT
SPTLC1	-0.117806645863233	0.683317721519251	224	WAT
OSM	-0.623256900993101	0.685071630734076	224	WAT
ACOT9	-0.116784209295759	0.685334642543929	452	WAT
MAP3K8	-0.282050439367437	0.685350493864066	452	BAT
ASAH1	0.108826347405148	0.685810941422791	452	WAT
APOF	-0.539227788618896	0.686020971429135	224	WAT
SLC9A3R2	0.125020454669298	0.68619674650425	224	BAT
ACSF2	-0.228669159815331	0.687279094354033	224	WAT
SLC9A3R1	-0.220767728648871	0.687496644175132	452	BAT
LIPG	0.251914072742347	0.687760250184091	224	WAT
CSF1	0.180224649698452	0.688213216381808	452	BAT
CD209	0.58080089299441	0.689135515617311	452	WAT
ABCB11	-186460418772861	0.689221124620722	224	BAT
IL33	-0.488541586134649	0.690279063800794	224	BAT
ST6GALNAC5	0.239372278891458	0.690392949908796	452	BAT
CYP4F8	0.215842577051775	0.690425045203177	452	BAT
ELOVL5	0.142549762749878	0.690686392543461	224	BAT
IL1RN	-0.344039501687349	0.690816605117361	452	BAT
SEC13	0.198464916804955	0.691208794628041	452	BAT
GIPR	-0.248415649605733	0.691271935647645	452	BAT
PLA2G3	0.61845104138416	0.691413402718529	452	WAT
JAK2	0.123617579406087	0.691701764472849	452	WAT
BRCA1	-0.512888796138032	0.691844591569956	452	WAT
CYP46A1	0.567725514175389	0.693265627800696	224	WAT
TRIB3	-0.242270218408477	0.693503353431595	452	WAT
HGF	-0.370359429604817	0.693680471007726	452	WAT
MPO	-162207944797143	0.693793515894275	452	BAT
ME3	0.402379720908045	0.694437677452002	224	WAT
PTGIS	-0.132427402430959	0.69468061971484	452	WAT
PDK4	-0.428137938966167	0.695646865936376	452	BAT
ARSA	0.110118518465985	0.696053088677467	224	BAT
CYP2D6	0.0933937593986915	0.69609131446702	452	WAT
PTAFR	0.165982432036241	0.696124808584925	452	WAT
WDTC1	-0.0923560651276638	0.696537206560281	224	WAT
FPR1	-0.784570544317553	0.696688101275314	452	WAT
PAM	0.142814248460434	0.697720124053788	224	WAT
STARD5	0.135641865126107	0.697784364740923	224	BAT
MAPK1	0.0953904047513583	0.698096041334504	452	WAT
CXCL12	-0.205078727986099	0.698303612859334	452	BAT
SERPINC1	-0.353864098469033	0.69833740856121	224	WAT
AGER	0.270707673816451	0.698823655635824	224	WAT
ACOT6	-0.225558061135391	0.699158096519946	452	BAT
PITPNA	0.0902006157510297	0.699177747170566	224	WAT
CLU	0.339346159769011	0.699500654131845	452	BAT
PANK2	-0.114227260773268	0.699589251579678	452	WAT
S1PR1	0.0828292452986062	0.699769723256121	224	BAT
CD36	-0.1738083454199	0.700232267967706	452	WAT
RELB	0.133521917075717	0.700253096922186	452	WAT
STARD4	-0.235326996987571	0.700322601189289	452	BAT
OPRL1	-0.582724899023072	0.700362422294827	224	WAT
PARK7	0.15173500083503	0.70043552261002	224	BAT
ST3GAL5	-0.204953011936008	0.701086665813717	452	WAT
SIGLEC7	0.470319409841448	0.70142426452905	224	WAT
SIGLEC9	0.470319409841448	0.70142426452905	224	WAT
SCD	-0.412474214116099	0.701438724293044	452	WAT
KNG1	-0.540322942378243	0.702500133672817	452	WAT
CYP46A1	0.45170134746733	0.702613802162401	452	BAT
ST6GALNAC6	0.115678727974162	0.703120799051755	224	BAT
MYC	-0.235291221391298	0.703160541622046	452	BAT
CCL11	-0.102293318220678	0.703558259273308	452	WAT
IL1B	-0.659538336341694	0.703564049471152	452	WAT
CYP3A4	-0.825836790664221	0.703690879334013	452	BAT
HTR2B	-0.705843503339365	0.703853756269053	452	BAT
CS	-0.156558449878885	0.703889997963862	224	BAT
PRKN	0.213889274712493	0.70489318223873	452	WAT
CDC42	-0.0963817449351087	0.705111556848969	452	WAT
NTRK2	-0.0898354642975528	0.705533728069149	452	WAT
FADD	-0.199390858425398	0.705598092690297	452	WAT
SUCLG1	-0.119922771796463	0.70575973403034	224	WAT
ACOT9	0.156657075451482	0.706532584767393	224	BAT
GDF15	-0.58531466162504	0.706623681478248	224	BAT
LEPR	0.590688942603314	0.706809696035895	452	BAT
COL4A3BP	-0.222184971751539	0.707016832985694	452	BAT
GNRH1	0.283529576990959	0.707508068299246	224	BAT
COL4A3BP	-0.0770099552216367	0.707602901090396	452	WAT
ACOT1	0.168939017628586	0.708549936246594	224	BAT
ACOT2	0.168939017628586	0.708549936246594	224	BAT
ABCC2	-0.502410569978507	0.70856385900468	452	WAT
GC	-0.264058160943452	0.708738409492247	452	WAT
CD36	-0.334929248415759	0.70896634100824	452	BAT
F2	-0.84147262089912	0.709125500215441	224	BAT
CEACAM1	130640728551576	0.709376222492383	452	WAT
PSAP	-0.102714980558555	0.709950429378906	224	WAT
ABCA8	-0.133024706567271	0.71007413728148	452	WAT
STX1A	0.309280553998611	0.710326595170461	452	BAT
GOT2	0.487910968901084	0.710652085130122	452	BAT
ABCD3	-0.121696275731094	0.710660319786953	224	BAT
INSIG2	-0.107595599491463	0.710671927337128	224	BAT
PLSCR1	-0.331428819365218	0.711005734308713	224	BAT
FAS	0.214817511592534	0.711250010579382	452	BAT
MAP3K8	-0.234281871258121	0.711339690502057	452	WAT
CD209	0.458336109243906	0.71138315882086	452	BAT
ELOVL1	-0.128368617844308	0.711453530262749	224	WAT
ACADL	0.247171574179334	0.711511245759226	224	BAT
SGPP1	0.34893665115714	0.711569072989172	452	BAT
MAPK1	-0.210022430230994	0.711782544418887	452	BAT
ACAD9	-0.0924510423444046	0.711791382073287	452	WAT
RELN	-0.286346102455039	0.711796342802802	452	BAT
SLC27A2	-0.209233351872079	0.712411916922585	452	BAT
STARD4	-0.180124044527023	0.71263566850274	224	BAT
ELOVL2	-0.562611998568171	0.712781435642526	224	WAT
KLF11	0.152649971927798	0.713307087512938	224	WAT
PTK2B	-0.15274151629328	0.713600411483586	224	BAT
CDC42	-0.100641464333813	0.713833334033908	224	WAT
ST6GALNAC6	-0.144015742468282	0.714010156748144	452	WAT
ERFE	112624377601335	0.714471329066405	224	WAT
SEMA3A	-0.242516082260012	0.714619301390387	452	WAT
FDX1	-0.0899803697605562	0.715403872148677	452	WAT
EGFR	0.338397491046972	0.715912814206201	452	BAT
SLC27A4	0.197675839156005	0.715988130208222	452	BAT
ATP8A1	0.171323693826385	0.716292155420592	224	WAT
ACAA2	0.372036764155204	0.716385627189506	452	BAT
MSN	-0.181029878103183	0.716845197051864	452	BAT
OSBPL5	-0.1930833738536	0.717056026946693	452	BAT
SLC9A3R2	0.1130678429564	0.718221660038363	452	WAT
PDPN	0.502513762784969	0.718272215764604	452	BAT
ALOX5	-0.41865807670047	0.718415817247311	452	BAT
PTAFR	-0.263333737711117	0.718477875228683	224	BAT
FN1	0.431182686515492	0.718727402106812	452	BAT
SLC45A3	0.258980153359065	0.718761049785626	224	BAT
ABCA8	0.174661293830951	0.718779684194526	224	WAT
CASP1	-0.203804241538522	0.718844958323601	452	WAT
PER2	-0.0997755698155587	0.718859000189111	224	WAT
PTGS1	-0.149970212617914	0.718961756646104	452	WAT
IGF1	-0.0671179183527216	0.719074515429473	452	WAT
SLC27A1	-0.152690830120241	0.719461892207758	224	BAT
HRASLS	0.631975598576575	0.719724756558716	452	BAT
PLG	-0.343260465540374	0.720457782332723	224	WAT
CD209	0.64405538908423	0.720808301024776	452	WAT
PCOLCE2	0.215791267210984	0.72092409502015	224	BAT
ABCC1	-0.205020500571722	0.720976110821991	452	BAT
ZNF202	0.199925944793449	0.721132325218232	224	BAT
ACBD6	-0.130580840435938	0.721181733260943	452	WAT
PRKCI	0.109432296269475	0.721412392533365	452	WAT
CHKA	0.201944476210893	0.721435344025427	452	BAT
CD40	0.396833174462913	0.721741860536943	224	WAT
ALOX12B	0.882679177271168	0.721898292658541	452	WAT
PPT1	-0.16871951402752	0.721954536692405	452	BAT
ELOVL1	0.188829700899519	0.721985527250654	452	BAT
ACBD3	-0.11810273481879	0.722025705351955	224	BAT
HOXA10	-0.464157607493085	0.722281753795221	452	WAT
APOM	-0.473380434381832	0.722316184947275	452	WAT
ACOT8	-0.17991889801077	0.723084728013829	452	WAT
INS	0.741533373742981	0.723201754044387	224	WAT
ABCB11	-0.459134027420649	0.723341926526791	452	WAT
SLCO1C1	-0.661969156386967	0.723974133884889	452	BAT
OSBPL8	0.169391887812583	0.724461719869316	452	WAT
APP	-0.161261181274693	0.724597851609562	224	BAT
EIF2AK3	0.133344261164201	0.724635510623932	452	WAT
HTT	-0.0794695352116324	0.724725219900508	224	WAT
IL1R2	0.39908751186822	0.724891307149104	224	BAT
ANXA1	0.286861981907636	0.725054515290051	452	BAT
SOCS3	-0.242068568421198	0.725081747408776	452	WAT
PRNP	0.16158063926876	0.725121348324917	452	BAT
ACACA	0.305743326301198	0.725186443088699	452	BAT
ATP11B	0.123993434206819	0.725263175493768	224	WAT
CAMK2G	0.318437398329473	0.725435414216454	452	BAT
CYP2C8	0.684624296085185	0.725600881695966	452	WAT
LTA4H	0.110309551424841	0.726176322152985	452	WAT
ACOT12	0.612880416815906	0.726815797589067	452	WAT
ABCC4	-0.159352303977295	0.727042247040238	224	BAT
TERT	0.34997834330902	0.727214221106439	224	BAT
CASP1	0.252737555382592	0.727532521991708	224	WAT
SGPL1	-0.0629565830715011	0.728211284288981	452	WAT
IL33	0.458352104593484	0.728399935331255	452	BAT
AWAT2	-0.325395931421762	0.728913740046467	224	BAT
HGF	-0.367498210634938	0.729010462594433	452	BAT
PDHA1	-0.302983890110962	0.729014055834834	452	BAT
APOE	-0.189669984075635	0.729025560975033	452	WAT
LTF	-10770254756068	0.729251967854429	452	BAT
VNN1	-0.295763985522716	0.729425657470154	452	BAT
NQO1	0.392669612655731	0.729481654903572	452	BAT
EPHX2	-0.0846750080449583	0.729937626656882	452	WAT
NEU3	0.257157966905755	0.730163022876309	452	WAT
ERLIN1	0.137920878710398	0.73033149095942	224	WAT
SMPD2	0.151658674902605	0.730358795189352	224	BAT
AREG	-124650372700688	0.730764398793455	452	WAT
VWF	-0.25787165970714	0.730776178166882	224	WAT
PITPNB	-0.0885498383427712	0.730902433421848	452	WAT
SYK	-0.334475621121495	0.731189543357907	224	BAT
ABCB1	0.174580245793174	0.731360709117255	452	BAT
CXCL12	0.0876833096779561	0.731543894252626	224	WAT
B4GALNT1	-0.228334934492598	0.731760261270091	452	WAT
GPS2	-0.144961820743144	0.732040323659065	224	WAT
ENTPD1	-0.107538297465322	0.732252737231149	224	WAT
PLD2	0.159106715725873	0.732329140842066	452	BAT
CYP4F8	-0.118914482370677	0.732416503681892	452	WAT
MSN	-0.169914070851619	0.732475224054156	224	BAT
BRCA1	-0.420804709629479	0.732738047585006	224	WAT
CYP4F12	0.644181677304596	0.732971397247884	452	BAT
CYP4F11	0.644181677304596	0.732971397247884	452	BAT
CYP4A22	0.644181677304596	0.732971397247884	452	BAT
CYP4A11	0.644181677304596	0.732971397247884	452	BAT
CYP2C8	0.597446115409748	0.733019606770847	452	WAT
PPARG	0.0991529221441189	0.734343450212733	224	BAT
LRAT	0.461329091696127	0.73450150067266	224	WAT
CYP27A1	0.108854360804995	0.734904171734848	224	BAT
CYP4F8	0.124017569781501	0.735145477603092	224	BAT
LIF	0.487976805399674	0.735367701037247	452	BAT
PTGS2	0.382746577482637	0.7354654165478	224	WAT
AGER	-0.281846540055132	0.73554279775295	452	BAT
CYP4F3	-0.22427636592839	0.735817001692117	452	WAT
ATP11A	-0.183973320925166	0.736799319381494	452	BAT
MSMO1	0.170928822891048	0.736944285474572	224	BAT
CNR1	-0.162701115570296	0.737367967245577	452	WAT
TRIAP1	-0.127080187879226	0.73757813774127	224	WAT
ALB	-0.196039665807846	0.737753900054815	452	WAT
HBP1	-0.0683391586415219	0.737981462045159	452	WAT
SUCLG1	-0.0759876335464208	0.738132579209254	452	WAT
PDHB	0.249551708717873	0.738629588942353	452	BAT
SLC2A4	0.205683379848791	0.738868566380434	452	BAT
HACD4	0.23092232593912	0.738918018072391	452	BAT
HMOX1	-0.136018202267015	0.739073643060546	224	BAT
FCER1G	-0.180667620342125	0.739623404815333	452	WAT
OSBPL1A	-0.168682998804785	0.739828174640668	452	BAT
SLC16A1	0.136043450260295	0.740109997444258	452	WAT
CROT	-0.0725841279152857	0.740124788284746	224	BAT
SLCO1B3	152568388209191	0.740596715628518	224	BAT
SLCO1B1	152568388209191	0.740596715628518	224	BAT
NFKBIA	-0.0989999225111796	0.741483117221616	224	WAT
CANX	0.0918973406369521	0.741854036354311	452	WAT
ARHGEF12	0.128033568350051	0.742562601600298	224	WAT
SIRT1	0.136905553551799	0.742652627691378	224	WAT
STAT3	-0.191538260942169	0.743360475543981	452	BAT
VWF	-0.235582341726435	0.743657851943653	224	BAT
IL18	0.376887623386598	0.744050302465573	452	BAT
UGCG	0.111332554537387	0.744055145177051	224	WAT
PLA2G3	-0.399432239963141	0.74467824394047	452	BAT
PRKCA	0.325619201842828	0.744799466813081	452	BAT
FN1	-0.381006699400028	0.745014424033051	224	BAT
MDH1	0.234070289871476	0.745402891460107	452	BAT
HCAR2	0.122276747834867	0.745507126569645	224	BAT
ALOX5AP	0.207252840290719	0.745520635577926	452	BAT
XBP1	-0.087540931141757	0.745657664505717	452	WAT
PLTP	0.0948134242978427	0.745769521208901	224	BAT
ABCA4	0.277020068127557	0.746167606960152	452	BAT
FGF2	0.313357678088638	0.74629934211373	452	BAT
ALOX15	-0.961505871185891	0.746877514912815	224	BAT
GGT1	-137228426144831	0.746902878629372	224	BAT
GGT1	-137228426144831	0.746902878629372	224	BAT
SAR1A	0.161017480183686	0.747944399101351	452	BAT
IGF2	0.144878521706362	0.748956591816713	452	WAT
ASAH2	-0.0823697672364026	0.749418893822898	224	WAT
NR1H2	0.105680203407542	0.749455442309109	224	BAT
PTGR2	-0.172677773836587	0.749978745836139	452	BAT
CYP2C8	-170335286705153	0.750198053047193	452	BAT
SCARB2	-0.100696995976865	0.750361105506477	224	BAT
CALB1	119274882412911	0.750472232324781	452	WAT
HTT	0.0935305053132056	0.750577789314438	452	WAT
ALKBH7	-0.23229528227	0.750649516180711	224	WAT
MAPK10	0.402968733335535	0.75119775668147	224	WAT
FCER1G	0.134411951882548	0.751219959302494	224	WAT
MSN	-0.0592372184669991	0.751433028951863	224	WAT
ABCC4	0.152260573990416	0.751648895737252	452	WAT
CCL5	-0.311169869938284	0.752322782628978	224	BAT
ALDH5A1	-0.075972101656246	0.753523724355064	452	WAT
MYC	0.112966237650173	0.753922363316987	452	WAT
GPC1	-0.171585812760609	0.754383540532394	224	WAT
CD83	0.12076574819882	0.754451731066286	452	WAT
PAM	-0.0758972201236716	0.754546602986357	452	WAT
APOM	0.733971919465902	0.754572062692757	452	BAT
[truncated: 927 more rows]
